# Supplementary material for: The microbiome and gene expression of honey bee workers are affected by a diet containing pollen substitutes
Source: PLoS One. 2023 May 19;18(5):e0286070. doi: 10.1371/journal.pone.0286070 (PMC10198554; doi:10.1371/journal.pone.0286070)
Supplement: S2 File — (TXT) [file pone.0286070.s011.txt]

#################################
#################################
#################################
______ _                        _____ 
|  ___(_)                      / __  \
| |_   _  __ _ _   _ _ __ ___  `' / /'
|  _| | |/ _` | | | | '__/ _ \   / /  
| |   | | (_| | |_| | | |  __/ ./ /___
\_|   |_|\__, |\__,_|_|  \___| \_____/
          __/ |                       
         |___/                        
#################################
#################################
#################################

 | PANEL A |

 "Absolute Bacteria"
> TAMU_AbsBact_KT

	Kruskal-Wallis rank sum test


Kruskal-Wallis chi-squared = 24.074, df = 2, p-value = 5.922e-06

> TAMU_AbsBact_KTmc
Multiple comparison test after Kruskal-Wallis 
p.value: 0.05 
Comparisons
          obs.dif critical.dif difference
AD-ADA   2.071429     15.60684      FALSE
AD-POL  26.607143     15.60684       TRUE
ADA-POL 28.678571     15.60684       TRUE

> TAMU_AbsBact_KTmc_nemnyi

	Pairwise comparisons using Tukey and Kramer (Nemenyi) test	
                   with Tukey-Dist approximation for independent samples


    AD      ADA    
ADA 0.94587 -      
POL 0.00013 3.2e-05

#################################

 | PANEL B |
 
> UT_AbsBact_KT

	Kruskal-Wallis rank sum test


Kruskal-Wallis chi-squared = 12.136, df = 2, p-value = 0.002316

> UT_AbsBact_KTmc
Multiple comparison test after Kruskal-Wallis 
p.value: 0.05 
Comparisons
          obs.dif critical.dif difference
AD-ADA   6.857143     15.60684      FALSE
AD-POL  22.178571     15.60684       TRUE
ADA-POL 15.321429     15.60684      FALSE

> UT_AbsBact_KTmc_nemnyi

	Pairwise comparisons using Tukey and Kramer (Nemenyi) test	
                   with Tukey-Dist approximation for independent samples


    AD     ADA   
ADA 0.5441 -     
POL 0.0019 0.0492


#################################
#################################
#################################

 | PANEL C |

 "Shannon_ESN"
> TAMU_Shannon_ESN_KT

	Kruskal-Wallis rank sum test


Kruskal-Wallis chi-squared = 22.372, df = 2, p-value = 1.387e-05

> TAMU_Shannon_ESN_KTmc
Multiple comparison test after Kruskal-Wallis 
p.value: 0.05 
Comparisons
          obs.dif critical.dif difference
AD-ADA   5.321429     15.60684      FALSE
AD-POL  23.642857     15.60684       TRUE
ADA-POL 28.964286     15.60684       TRUE

> TAMU_Shannon_ESN_KTmc_nemnyi

	Pairwise comparisons using Tukey and Kramer (Nemenyi) test	
                   with Tukey-Dist approximation for independent samples


    AD      ADA    
ADA 0.69292 -      
POL 0.00084 2.6e-05

#################################

 | PANEL D |

> UT_Shannon_ESN_KT

	Kruskal-Wallis rank sum test


Kruskal-Wallis chi-squared = 28.204, df = 2, p-value = 7.507e-07

> UT_Shannon_ESN_KTmc
Multiple comparison test after Kruskal-Wallis 
p.value: 0.05 
Comparisons
          obs.dif critical.dif difference
AD-ADA   3.392857     15.60684      FALSE
AD-POL  31.535714     15.60684       TRUE
ADA-POL 28.142857     15.60684       TRUE

> UT_Shannon_ESN_KTmc_nemnyi

	Pairwise comparisons using Tukey and Kramer (Nemenyi) test	
                   with Tukey-Dist approximation for independent samples


    AD      ADA    
ADA 0.86    -      
POL 3.9e-06 4.7e-05


#################################
#################################
#################################

 | PANEL E |
 
 "Eveness"
> TAMU_Eveness_KT

	Kruskal-Wallis rank sum test

Kruskal-Wallis chi-squared = 22.414, df = 2, p-value = 1.358e-05

> TAMU_Eveness_KTmc
Multiple comparison test after Kruskal-Wallis 
p.value: 0.05 
Comparisons
          obs.dif critical.dif difference
AD-ADA   6.428571     15.60684      FALSE
AD-POL  22.928571     15.60684       TRUE
ADA-POL 29.357143     15.60684       TRUE

> TAMU_Eveness_KTmc_nemnyi

	Pairwise comparisons using Tukey and Kramer (Nemenyi) test	
                   with Tukey-Dist approximation for independent samples


    AD     ADA  
ADA 0.5857 -    
POL 0.0013 2e-05

#################################

 | PANEL F |

> UT_Eveness_KT

	Kruskal-Wallis rank sum test

Kruskal-Wallis chi-squared = 24.395, df = 2, p-value = 5.043e-06

> UT_Eveness_KTmc
Multiple comparison test after Kruskal-Wallis 
p.value: 0.05 
Comparisons
          obs.dif critical.dif difference
AD-ADA   2.464286     15.60684      FALSE
AD-POL  29.035714     15.60684       TRUE
ADA-POL 26.571429     15.60684       TRUE

> UT_Eveness_KTmc_nemnyi

	Pairwise comparisons using Tukey and Kramer (Nemenyi) test	
                   with Tukey-Dist approximation for independent samples


    AD      ADA    
ADA 0.92427 -      
POL 2.5e-05 0.00014


#################################
#################################
#################################

 ______ _                        _____ 
 |  ___(_)                      |____ |
 | |_   _  __ _ _   _ _ __ ___      / /
 |  _| | |/ _` | | | | '__/ _ \     \ \
 | |   | | (_| | |_| | | |  __/ .___/ /
 \_|   |_|\__, |\__,_|_|  \___| \____/ 
           __/ |                       
          |___/                        

#################################
#################################
#################################

 | PANEL A |
 
 "Bombella apis"
> TAMU_Alpha2.2_KT

	Kruskal-Wallis rank sum test

Kruskal-Wallis chi-squared = 34.229, df = 2, p-value = 3.693e-08

> TAMU_Alpha2.2_KTmc
Multiple comparison test after Kruskal-Wallis 
p.value: 0.05 
Comparisons
          obs.dif critical.dif difference
AD-ADA   1.571429     15.60684      FALSE
AD-POL  22.357143     15.60684       TRUE
ADA-POL 23.928571     15.60684       TRUE

> TAMU_Alpha2.2_KTmc_nemnyi

	Pairwise comparisons using Tukey and Kramer (Nemenyi) test	
                   with Tukey-Dist approximation for independent samples


    AD      ADA    
ADA 0.96848 -      
POL 0.00175 0.00071

#################################

 | PANEL B |
 
> UT_Alpha2.2_KT

	Kruskal-Wallis rank sum test

Kruskal-Wallis chi-squared = 16.279, df = 2, p-value = 0.0002918

> UT_Alpha2.2_KTmc
Multiple comparison test after Kruskal-Wallis 
p.value: 0.05 
Comparisons
           obs.dif critical.dif difference
AD-ADA   0.8928571     15.60684      FALSE
AD-POL  17.7500000     15.60684       TRUE
ADA-POL 16.8571429     15.60684       TRUE

> UT_Alpha2.2_KTmc_nemnyi

	Pairwise comparisons using Tukey and Kramer (Nemenyi) test	
                   with Tukey-Dist approximation for independent samples


    AD    ADA  
ADA 0.990 -    
POL 0.018 0.026


#################################

 | PANEL C |
 

 "env Lactos"
> TAMU_Other_lactobacillus_KT

	Kruskal-Wallis rank sum test

Kruskal-Wallis chi-squared = 27.327, df = 2, p-value = 1.164e-06

> TAMU_Other_lactobacillus_KTmc
Multiple comparison test after Kruskal-Wallis 
p.value: 0.05 
Comparisons
         obs.dif critical.dif difference
AD-ADA  12.82143     15.60684      FALSE
AD-POL  20.75000     15.60684       TRUE
ADA-POL 33.57143     15.60684       TRUE
> TAMU_Other_lactobacillus_KTmc_nemnyi

	Pairwise comparisons using Tukey and Kramer (Nemenyi) test	
                   with Tukey-Dist approximation for independent samples


    AD     ADA    
ADA 0.1205 -      
POL 0.0042 7.8e-07

#################################

 | PANEL D |

> UT_Other_lactobacillus_KT

	Kruskal-Wallis rank sum test

Kruskal-Wallis chi-squared = 51.193, df = 2, p-value = 7.649e-12

> UT_Other_lactobacillus_KTmc
Multiple comparison test after Kruskal-Wallis 
p.value: 0.05 
Comparisons
         obs.dif critical.dif difference
AD-ADA   0.50000     15.60684      FALSE
AD-POL  40.64286     15.60684       TRUE
ADA-POL 40.14286     15.60684       TRUE

> UT_Other_lactobacillus_KTmc_nemnyi

	Pairwise comparisons using Tukey and Kramer (Nemenyi) test	
                   with Tukey-Dist approximation for independent samples


    AD      ADA    
ADA 1       -      
POL 1.4e-09 2.2e-09

#################################
#################################
#################################


______ _                          ___ 
|  ___(_)                        /   |
| |_   _  __ _ _   _ _ __ ___   / /| |
|  _| | |/ _` | | | | '__/ _ \ / /_| |
| |   | | (_| | |_| | | |  __/ \___  |
\_|   |_|\__, |\__,_|_|  \___|     |_/
          __/ |                       
         |___/                        

#################################
#################################
#################################


 | PANEL A |
 
 
> TAMU_Vg_KT 

	Kruskal-Wallis rank sum test

Kruskal-Wallis chi-squared = 13.117, df = 2, p-value = 0.001418

> TAMU_Vg_KTmc
Multiple comparison test after Kruskal-Wallis 
p.value: 0.05 
Comparisons
          obs.dif critical.dif difference
AD-ADA   6.035714     15.60684      FALSE
AD-POL  16.750000     15.60684       TRUE
ADA-POL 22.785714     15.60684       TRUE

> TAMU_Vg_KTmc_nemnyi

	Pairwise comparisons using Tukey and Kramer (Nemenyi) test	
                   with Tukey-Dist approximation for independent samples


    AD     ADA   
ADA 0.6239 -     
POL 0.0275 0.0014


#################################

 | PANEL B |
 
> UT_Vg_KT 

	Kruskal-Wallis rank sum test

Kruskal-Wallis chi-squared = 47.149, df = 2, p-value = 5.778e-11

> UT_Vg_KTmc
Multiple comparison test after Kruskal-Wallis 
p.value: 0.05 
Comparisons
          obs.dif critical.dif difference
AD-ADA   1.892857     15.60684      FALSE
AD-POL  37.785714     15.60684       TRUE
ADA-POL 39.678571     15.60684       TRUE

> UT_Vg_KTmc_nemnyi

	Pairwise comparisons using Tukey and Kramer (Nemenyi) test	
                   with Tukey-Dist approximation for independent samples


    AD      ADA    
ADA 0.95    -      
POL 2.0e-08 3.5e-09


#################################

 | PANEL C |
 
 
> TAMU_JHE_KT 

	Kruskal-Wallis rank sum test

Kruskal-Wallis chi-squared = 29.926, df = 2, p-value = 3.174e-07

> TAMU_JHE_KTmc
Multiple comparison test after Kruskal-Wallis 
p.value: 0.05 
Comparisons
          obs.dif critical.dif difference
AD-ADA   7.678571     15.60684      FALSE
AD-POL  26.321429     15.60684       TRUE
ADA-POL 34.000000     15.60684       TRUE

> TAMU_JHE_KTmc_nemnyi

	Pairwise comparisons using Tukey and Kramer (Nemenyi) test	
                   with Tukey-Dist approximation for independent samples


    AD      ADA    
ADA 0.46643 -      
POL 0.00016 5.5e-07


#################################

 | PANEL D |
 
  
> UT_JHE_KT 

	Kruskal-Wallis rank sum test

Kruskal-Wallis chi-squared = 51.348, df = 2, p-value = 7.078e-12

> UT_JHE_KTmc
Multiple comparison test after Kruskal-Wallis 
p.value: 0.05 
Comparisons
          obs.dif critical.dif difference
AD-ADA   1.035714     15.60684      FALSE
AD-POL  39.928571     15.60684       TRUE
ADA-POL 40.964286     15.60684       TRUE

> UT_JHE_KTmc_nemnyi

	Pairwise comparisons using Tukey and Kramer (Nemenyi) test	
                   with Tukey-Dist approximation for independent samples


    AD      ADA    
ADA 0.99    -      
POL 2.7e-09 9.9e-10


#################################
#################################
#################################

______ _                        _____ 
|  ___(_)                      |  ___|
| |_   _  __ _ _   _ _ __ ___  |___ \ 
|  _| | |/ _` | | | | '__/ _ \     \ \
| |   | | (_| | |_| | | |  __/ /\__/ /
\_|   |_|\__, |\__,_|_|  \___| \____/ 
          __/ |                       
         |___/                        

#################################
#################################
#################################

 | PANEL A |
 
 
> heads_Vg_KT 

	Kruskal-Wallis rank sum test

Kruskal-Wallis chi-squared = 14.375, df = 3, p-value = 0.002437

> heads_Vg_KTmc
Multiple comparison test after Kruskal-Wallis 
p.value: 0.05 
Comparisons
               obs.dif critical.dif difference
0pol-100pol  16.142857     11.60033       TRUE
0pol-25pol    4.714286     11.60033      FALSE
0pol-50pol    5.714286     11.60033      FALSE
100pol-25pol 11.428571     11.60033      FALSE
100pol-50pol 10.428571     11.60033      FALSE
25pol-50pol   1.000000     11.60033      FALSE

> heads_Vg_KTmc_nemnyi

	Pairwise comparisons using Tukey and Kramer (Nemenyi) test	
                   with Tukey-Dist approximation for independent samples


       0pol   100pol 25pol 
100pol 0.0014 -      -     
25pol  0.7065 0.0461 -     
50pol  0.5632 0.0826 0.9959

#################################

 | PANEL B |
 
  
> heads_JHE_KT 

	Kruskal-Wallis rank sum test

Kruskal-Wallis chi-squared = 12.526, df = 3, p-value = 0.005783

> heads_JHE_KTmc
Multiple comparison test after Kruskal-Wallis 
p.value: 0.05 
Comparisons
               obs.dif critical.dif difference
0pol-100pol  13.571429     11.60033       TRUE
0pol-25pol    3.571429     11.60033      FALSE
0pol-50pol   11.142857     11.60033      FALSE
100pol-25pol 10.000000     11.60033      FALSE
100pol-50pol  2.428571     11.60033      FALSE
25pol-50pol   7.571429     11.60033      FALSE

> heads_JHE_KTmc_nemnyi

	Pairwise comparisons using Tukey and Kramer (Nemenyi) test	
                   with Tukey-Dist approximation for independent samples


       0pol  100pol 25pol
100pol 0.011 -      -    
25pol  0.849 0.104  -    
50pol  0.055 0.946  0.312

#################################

 | PANEL C |

> bod_Vg_KT 

	Kruskal-Wallis rank sum test

Kruskal-Wallis chi-squared = 14.873, df = 3, p-value = 0.001928

> bod_Vg_KTmc
Multiple comparison test after Kruskal-Wallis 
p.value: 0.05 
Comparisons
               obs.dif critical.dif difference
0pol-100pol  16.142857     11.60033       TRUE
0pol-25pol   12.428571     11.60033       TRUE
0pol-50pol   10.571429     11.60033      FALSE
100pol-25pol  3.714286     11.60033      FALSE
100pol-50pol  5.571429     11.60033      FALSE
25pol-50pol   1.857143     11.60033      FALSE

> bod_Vg_KTmc_nemnyi

	Pairwise comparisons using Tukey and Kramer (Nemenyi) test	
                   with Tukey-Dist approximation for independent samples


       0pol   100pol 25pol 
100pol 0.0014 -      -     
25pol  0.0243 0.8330 -     
50pol  0.0762 0.5840 0.9747

#################################

 | PANEL D |

> bod_JHE_KT 

	Kruskal-Wallis rank sum test

Kruskal-Wallis chi-squared = 8.0669, df = 3, p-value = 0.04465

> bod_JHE_KTmc
Multiple comparison test after Kruskal-Wallis 
p.value: 0.05 
Comparisons
               obs.dif critical.dif difference
0pol-100pol  11.714286     11.60033       TRUE
0pol-25pol    6.142857     11.60033      FALSE
0pol-50pol    2.428571     11.60033      FALSE
100pol-25pol  5.571429     11.60033      FALSE
100pol-50pol  9.285714     11.60033      FALSE
25pol-50pol   3.714286     11.60033      FALSE

> bod_JHE_KTmc_nemnyi

	Pairwise comparisons using Tukey and Kramer (Nemenyi) test	
                   with Tukey-Dist approximation for independent samples


       0pol  100pol 25pol
100pol 0.039 -      -    
25pol  0.501 0.584  -    
50pol  0.946 0.149  0.833

#################################
#################################
#################################


______ _                         ____ 
|  ___(_)                       / ___|
| |_   _  __ _ _   _ _ __ ___  / /___ 
|  _| | |/ _` | | | | '__/ _ \ | ___ \
| |   | | (_| | |_| | | |  __/ | \_/ |
\_|   |_|\__, |\__,_|_|  \___| \_____/
          __/ |                       
         |___/                        

#################################
#################################
#################################

 | PANEL A |

> Trial1_Vg_hd_wx

	Wilcoxon rank sum exact test

W = 128, p-value = 0.1781

##################################
 
 | PANEL B |
 
 
> Trial1_VG_Ab_wx

	Wilcoxon rank sum exact test

W = 127, p-value = 0.1936


################################# 
 | PANEL C|

> Trial2_Vg_hd_KT 

	Kruskal-Wallis rank sum test

Kruskal-Wallis chi-squared = 9.4471, df = 2, p-value = 0.008883

> Trial2_Vg_hd_KTmc
Multiple comparison test after Kruskal-Wallis 
p.value: 0.05 
Comparisons
            obs.dif critical.dif difference
CV-DC  6.714286     7.939933      FALSE
CV-MD  3.285714     7.939933      FALSE
DC-MD 10.000000     7.939933       TRUE


> Trial2_Vg_hd_KTmc_nemnyi

	Pairwise comparisons using Tukey and Kramer (Nemenyi) test	
                   with Tukey-Dist approximation for independent samples 


     CV   DC  
DC 0.1064 -     
MD 0.5828 0.0072

################################# 

 
 | PANEL D |
 
> Trial2_Vg_Ab_KT 

	Kruskal-Wallis rank sum test

Kruskal-Wallis chi-squared = 8.9722, df = 2, p-value = 0.01126

> Trial2_Vg_Ab_KTmc
Multiple comparison test after Kruskal-Wallis 
p.value: 0.05 
Comparisons
           obs.dif critical.dif difference
CV-DC 9.857143     7.939933       TRUE
CV-MD 3.857143     7.939933      FALSE
DC-MD 6.000000     7.939933      FALSE

> Trial2_Vg_Ab_KTmc_nemnyi

	Pairwise comparisons using Tukey and Kramer (Nemenyi) test	
                   with Tukey-Dist approximation for independent samples 


     CV   DC  
DC 0.0083 -     
MD 0.4754 0.1666

################################# 
 
 | PANEL E |


> Trial1_JHE_hd_wx

	Wilcoxon rank sum exact test

W = 118, p-value = 0.3761

################################# 

 | PANEL F |

> Trial1_JHE_Ab_wx

	Wilcoxon rank sum exact test

W = 144, p-value = 0.03504


#################################
 
 | PANEL G |


> Trial2_JHE_hd_KT 

	Kruskal-Wallis rank sum test

Kruskal-Wallis chi-squared = 16.482, df = 2, p-value = 0.0002636

> Trial2_JHE_hd_KTmc
Multiple comparison test after Kruskal-Wallis 
p.value: 0.05 
Comparisons
            obs.dif critical.dif difference
CV-DC  5.857143     7.939933      FALSE
CV-MD  7.571429     7.939933      FALSE
DC-MD 13.428571     7.939933       TRUE

> Trial2_JHE_hd_KTmc_nemnyi

	Pairwise comparisons using Tukey and Kramer (Nemenyi) test	
                   with Tukey-Dist approximation for independent samples 


     CV    DC   
DC 0.18113 -      
MD 0.05821 0.00015

################################# 


 | PANEL H |

> Trial2_JHE_Ab_KT 

	Kruskal-Wallis rank sum test

Kruskal-Wallis chi-squared = 11.963, df = 2, p-value = 0.002525

> Trial2_JHE_Ab_KTmc
Multiple comparison test after Kruskal-Wallis 
p.value: 0.05 
Comparisons
            obs.dif critical.dif difference
CV-DC 11.428571     7.939933       TRUE
CV-MD  4.857143     7.939933      FALSE
DC-MD  6.571429     7.939933      FALSE

> Trial2_JHE_Ab_KTmc_nemnyi

	Pairwise comparisons using Tukey and Kramer (Nemenyi) test	
                   with Tukey-Dist approximation for independent samples 


     CV   DC  
DC 0.0016 -     
MD 0.3081 0.1168

#################################
#################################
#################################

______ _                        ______
|  ___(_)                      |___  /
| |_   _  __ _ _   _ _ __ ___     / / 
|  _| | |/ _` | | | | '__/ _ \   / /  
| |   | | (_| | |_| | | |  __/ ./ /   
\_|   |_|\__, |\__,_|_|  \___| \_/    
          __/ |                       
         |___/                        
#################################
#################################
#################################                                      
                                                                         
Wilcoxon rank sum test

W = 62, p-value = 0.02187                                                                       
                                                                                                           
#################################
#################################
#################################

______ _                        _____ __  
|  ___(_)                      /  ___/  | 
| |_   _  __ _ _   _ _ __ ___  \ `--.`| | 
|  _| | |/ _` | | | | '__/ _ \  `--. \| | 
| |   | | (_| | |_| | | |  __/ /\__/ /| |_
\_|   |_|\__, |\__,_|_|  \___| \____/\___/
          __/ |                           
         |___/                            
#################################
#################################
#################################    
ANOVA Repeated Measures Mixed Model Analysis

Source					Nparm		DF	 DFDen	F Ratio 	Prob > F
2-day sampling interval 		6		6	   81	81.8949		<.0001
Treatment				2		2	   81	0.8563		0.4285
2-day sampling interval*Treatment	12		12	   81	5.363		<.0001

                                          
#################################
#################################
#################################                                         
                                          
______ _                        _____  _____ 
|  ___(_)                      /  ___|/ __  \
| |_   _  __ _ _   _ _ __ ___  \ `--. `' / /'
|  _| | |/ _` | | | | '__/ _ \  `--. \  / /  
| |   | | (_| | |_| | | |  __/ /\__/ /./ /___
\_|   |_|\__, |\__,_|_|  \___| \____/ \_____/
          __/ |                              
         |___/                               
                                             
                                             
#################################
#################################
#################################                                             
       
   	Kruskal-Wallis rank sum test

Kruskal-Wallis chi-squared = 7.58, df = 2, p-value = 0.0226

> Diet_KTmc
Multiple comparison test after Kruskal-Wallis 
p.value: 0.05 
Comparisons
        obs.dif critical.dif difference
AD-ADA      1.6     6.771197      FALSE
AD-POL      7.4     6.771197       TRUE
ADA-POL     5.8     6.771197      FALSE

> Diet_KTmc_nemnyi

	Pairwise comparisons using Tukey-Kramer-Nemenyi all-pairs test with Tukey-Dist approximation


    AD    ADA  
ADA 0.838 -    
POL 0.024 0.100

       
#################################
#################################
#################################                                              
______ _                        _____  _____ 
|  ___(_)                      /  ___||____ |
| |_   _  __ _ _   _ _ __ ___  \ `--.     / /
|  _| | |/ _` | | | | '__/ _ \  `--. \    \ \
| |   | | (_| | |_| | | |  __/ /\__/ /.___/ /
\_|   |_|\__, |\__,_|_|  \___| \____/ \____/ 
          __/ |                              
         |___/                               
#################################
#################################
#################################                                              
                                             
                                             
Call:
coxph(formula = Surv(Day, Status) ~ Treatment, data = hiveData1)

  n= 450, number of events= 17 

              coef     exp(coef) se(coef)      z Pr(>|z|)  
Treatment AD -1.8056    0.1644   1.0801 -1.672   0.0946 .
Treatment ADA 0.5234    1.6878   0.5164  1.014   0.3108  
---
Signif. codes:  0 ‘***’ 0.001 ‘**’ 0.01 ‘*’ 0.05 ‘.’ 0.1 ‘ ’ 1

               exp(coef) exp(-coef) lower .95 upper .95
Treatment AD    0.1644     6.0836   0.01979     1.365
Treatment ADA   1.6878     0.5925   0.61341     4.644

Concordance= 0.68  (se = 0.05 )
Likelihood ratio test= 8.82  on 2 df,   p=0.01
Wald test            = 5.31  on 2 df,   p=0.07
Score (logrank) test = 7.41  on 2 df,   p=0.02
                                                                        
                                            


#################################
#################################
#################################
______ _                        _____    ___ 
|  ___(_)                      /  ___|  /   |
| |_   _  __ _ _   _ _ __ ___  \ `--.  / /| |
|  _| | |/ _` | | | | '__/ _ \  `--. \/ /_| |
| |   | | (_| | |_| | | |  __/ /\__/ /\___  |
\_|   |_|\__, |\__,_|_|  \___| \____/     |_/
          __/ |                              
         |___/                               
#################################
#################################
#################################

 | PANEL A |
 

 "OTHER"
> TAMU_Other_KT

	Kruskal-Wallis rank sum test

Kruskal-Wallis chi-squared = 24.344, df = 2, p-value = 5.173e-06

> TAMU_Other_KTmc
Multiple comparison test after Kruskal-Wallis 
p.value: 0.05 
Comparisons
          obs.dif critical.dif difference
AD-ADA   1.035714     15.60684      FALSE
AD-POL  26.107143     15.60684       TRUE
ADA-POL 27.142857     15.60684       TRUE

> TAMU_Other_KTmc_nemnyi

	Pairwise comparisons using Tukey and Kramer (Nemenyi) test	
                   with Tukey-Dist approximation for independent samples


    AD      ADA    
ADA 0.98618 -      
POL 0.00018 9.3e-05

#################################

 | PANEL B |
 
 
> UT_Other_KT

	Kruskal-Wallis rank sum test

Kruskal-Wallis chi-squared = 8.1176, df = 2, p-value = 0.01727

> UT_Other_KTmc
Multiple comparison test after Kruskal-Wallis 
p.value: 0.05 
Comparisons
         obs.dif critical.dif difference
AD-ADA  11.91071     15.60684      FALSE
AD-POL  16.91071     15.60684       TRUE
ADA-POL  5.00000     15.60684      FALSE

> UT_Other_KTmc_nemnyi

	Pairwise comparisons using Tukey and Kramer (Nemenyi) test	
                   with Tukey-Dist approximation for independent samples


    AD    ADA  
ADA 0.161 -    
POL 0.026 0.723


#################################
#################################
#################################
______ _                        _____ _____ 
|  ___(_)                      /  ___|  ___|
| |_   _  __ _ _   _ _ __ ___  \ `--.|___ \ 
|  _| | |/ _` | | | | '__/ _ \  `--. \   \ \
| |   | | (_| | |_| | | |  __/ /\__/ /\__/ /
\_|   |_|\__, |\__,_|_|  \___| \____/\____/ 
          __/ |                             
         |___/                              
                                         
                                            
#################################
#################################
#################################

 | PANEL A |
 
 "Bartonella apis"
> TAMU_Alpha_1_KT

	Kruskal-Wallis rank sum test

Kruskal-Wallis chi-squared = 14.587, df = 2, p-value = 0.0006798

> TAMU_Alpha_1_KTmc
Multiple comparison test after Kruskal-Wallis 
p.value: 0.05 
Comparisons
          obs.dif critical.dif difference
AD-ADA   4.107143     15.60684      FALSE
AD-POL  19.214286     15.60684       TRUE
ADA-POL 23.321429     15.60684       TRUE

> TAMU_Alpha_1_KTmc_nemnyi

	Pairwise comparisons using Tukey and Kramer (Nemenyi) test	
                   with Tukey-Dist approximation for independent samples


    AD    ADA  
ADA 0.804 -    
POL 0.009 0.001

#################################

 | PANEL B |
 
 "Bartonella apis"
> UT_Alpha_1_KT

	Kruskal-Wallis rank sum test

data:  UT_Abslab$Alpha_1 by UT_Abslab$Description
Kruskal-Wallis chi-squared = 9.8713, df = 2, p-value = 0.007186

> UT_Alpha_1_KTmc
Multiple comparison test after Kruskal-Wallis 
p.value: 0.05 
Comparisons
          obs.dif critical.dif difference
AD-ADA  11.500000     15.60684      FALSE
AD-POL  20.428571     15.60684       TRUE
ADA-POL  8.928571     15.60684      FALSE
> UT_Alpha_1_KTmc_nemnyi

	Pairwise comparisons using Tukey and Kramer (Nemenyi) test	
                   with Tukey-Dist approximation for independent samples

data: UT_Abslab$Alpha_1 and UT_Abslab$Description

    AD     ADA   
ADA 0.1818 -     
POL 0.0049 0.3570


#################################
#################################
#################################

 | PANEL C |

 "Bombilactobacillus"
> TAMU_firm4_KT

	Kruskal-Wallis rank sum test

Kruskal-Wallis chi-squared = 8.1037, df = 2, p-value = 0.01739

> TAMU_firm4_KTmc
Multiple comparison test after Kruskal-Wallis 
p.value: 0.05 
Comparisons
           obs.dif critical.dif difference
AD-ADA   0.1428571     15.60684      FALSE
AD-POL  16.0000000     15.60684       TRUE
ADA-POL 16.1428571     15.60684       TRUE

> TAMU_firm4_KTmc_nemnyi

	Pairwise comparisons using Tukey and Kramer (Nemenyi) test	
                   with Tukey-Dist approximation for independent samples


    AD    ADA  
ADA 1.000 -    
POL 0.038 0.035

#################################

 | PANEL D |
 
"Bombilactobacillus" 
> UT_firm4_KT

	Kruskal-Wallis rank sum test

Kruskal-Wallis chi-squared = 1.9564, df = 2, p-value = 0.376

> UT_firm4_KTmc
Multiple comparison test after Kruskal-Wallis 
p.value: 0.05 
Comparisons
          obs.dif critical.dif difference
AD-ADA  8.2142857     15.60684      FALSE
AD-POL  7.5357143     15.60684      FALSE
ADA-POL 0.6785714     15.60684      FALSE

> UT_firm4_KTmc_nemnyi

	Pairwise comparisons using Tukey and Kramer (Nemenyi) test	
                   with Tukey-Dist approximation for independent samples


    AD   ADA 
ADA 0.42 -   
POL 0.48 0.99


#################################
#################################
#################################

 | PANEL E |


 "Lactobacillus melliventris"
> TAMU_firm5_KT

	Kruskal-Wallis rank sum test

Kruskal-Wallis chi-squared = 21.619, df = 2, p-value = 2.021e-05

> TAMU_firm5_KTmc
Multiple comparison test after Kruskal-Wallis 
p.value: 0.05 
Comparisons
           obs.dif critical.dif difference
AD-ADA   0.2142857     15.60684      FALSE
AD-POL  26.3571429     15.60684       TRUE
ADA-POL 26.1428571     15.60684       TRUE


> TAMU_firm5_KTmc_nemnyi

	Pairwise comparisons using Tukey and Kramer (Nemenyi) test	
                   with Tukey-Dist approximation for independent samples


    AD      ADA    
ADA 0.99940 -      
POL 0.00016 0.00018

#################################

 | PANEL F |
 
 "Lactobacillus melliventris" 
> UT_firm5_KT

	Kruskal-Wallis rank sum test

Kruskal-Wallis chi-squared = 9.6664, df = 2, p-value = 0.007961

> UT_firm5_KTmc
Multiple comparison test after Kruskal-Wallis 
p.value: 0.05 
Comparisons
          obs.dif critical.dif difference
AD-ADA   4.357143     15.60684      FALSE
AD-POL  19.321429     15.60684       TRUE
ADA-POL 14.964286     15.60684      FALSE


> UT_firm5_KTmc_nemnyi

	Pairwise comparisons using Tukey and Kramer (Nemenyi) test	
                   with Tukey-Dist approximation for independent samples


    AD     ADA   
ADA 0.7819 -     
POL 0.0085 0.0564


 
#################################
#################################
#################################

 | PANEL G |

 "Bifidobacterium species"
> TAMU_Bifido_KT

	Kruskal-Wallis rank sum test

Kruskal-Wallis chi-squared = 20.833, df = 2, p-value = 2.993e-05

> TAMU_Bifido_KTmc
Multiple comparison test after Kruskal-Wallis 
p.value: 0.05 
Comparisons
           obs.dif critical.dif difference
AD-ADA   0.3214286     15.60684      FALSE
AD-POL  25.6071429     15.60684       TRUE
ADA-POL 25.9285714     15.60684       TRUE

> TAMU_Bifido_KTmc_nemnyi

	Pairwise comparisons using Tukey and Kramer (Nemenyi) test	
                   with Tukey-Dist approximation for independent samples


    AD      ADA    
ADA 0.99866 -      
POL 0.00025 0.00021

#################################

 | PANEL H |

"Bifidobacterium species"

> UT_Bifido_KT

	Kruskal-Wallis rank sum test

Kruskal-Wallis chi-squared = 13.307, df = 2, p-value = 0.001289

> UT_Bifido_KTmc
Multiple comparison test after Kruskal-Wallis 
p.value: 0.05 
Comparisons
          obs.dif critical.dif difference
AD-ADA   8.178571     15.60684      FALSE
AD-POL  23.428571     15.60684       TRUE
ADA-POL 15.250000     15.60684      FALSE

> UT_Bifido_KTmc_nemnyi

	Pairwise comparisons using Tukey and Kramer (Nemenyi) test	
                   with Tukey-Dist approximation for independent samples


    AD      ADA    
ADA 0.42110 -      
POL 0.00095 0.05057


#################################
#################################
#################################

 | PANEL I |


 "Snodgrassella species"
> TAMU_Snodgrassella_KT

	Kruskal-Wallis rank sum test

Kruskal-Wallis chi-squared = 17.305, df = 2, p-value = 0.0001747

> TAMU_Snodgrassella_KTmc
Multiple comparison test after Kruskal-Wallis 
p.value: 0.05 
Comparisons
          obs.dif critical.dif difference
AD-ADA   5.285714     15.60684      FALSE
AD-POL  25.678571     15.60684       TRUE
ADA-POL 20.392857     15.60684       TRUE

> TAMU_Snodgrassella_KTmc_nemnyi

	Pairwise comparisons using Tukey and Kramer (Nemenyi) test	
                   with Tukey-Dist approximation for independent samples


    AD      ADA    
ADA 0.69633 -      
POL 0.00024 0.00500

#################################

 | PANEL J |

 "Snodgrassella species"
> UT_Snodgrassella_KT

	Kruskal-Wallis rank sum test

Kruskal-Wallis chi-squared = 21.883, df = 2, p-value = 1.771e-05

> UT_Snodgrassella_KTmc
Multiple comparison test after Kruskal-Wallis 
p.value: 0.05 
Comparisons
          obs.dif critical.dif difference
AD-ADA   3.357143     15.60684      FALSE
AD-POL  27.928571     15.60684       TRUE
ADA-POL 24.571429     15.60684       TRUE

> UT_Snodgrassella_KTmc_nemnyi

	Pairwise comparisons using Tukey and Kramer (Nemenyi) test	
                   with Tukey-Dist approximation for independent samples


    AD      ADA    
ADA 0.86405 -      
POL 5.5e-05 0.00048


#################################
#################################
#################################
______ _                        _____  ____ 
|  ___(_)                      /  ___|/ ___|
| |_   _  __ _ _   _ _ __ ___  \ `--./ /___ 
|  _| | |/ _` | | | | '__/ _ \  `--. \ ___ \
| |   | | (_| | |_| | | |  __/ /\__/ / \_/ |
\_|   |_|\__, |\__,_|_|  \___| \____/\_____/
          __/ |                             
         |___/                              

#################################
#################################
#################################

 | PANEL A |


 "Gilliamella species"
> TAMU_Gilliamella_KT

	Kruskal-Wallis rank sum test

Kruskal-Wallis chi-squared = 8.5742, df = 2, p-value = 0.01374

> TAMU_Gilliamella_KTmc
Multiple comparison test after Kruskal-Wallis 
p.value: 0.05 
Comparisons
          obs.dif critical.dif difference
AD-ADA   1.928571     15.60684      FALSE
AD-POL  15.482143     15.60684      FALSE
ADA-POL 17.410714     15.60684       TRUE

> TAMU_Gilliamella_KTmc_nemnyi

	Pairwise comparisons using Tukey and Kramer (Nemenyi) test	
                   with Tukey-Dist approximation for independent samples


    AD    ADA  
ADA 0.953 -    
POL 0.046 0.021

#################################
#################################

 | PANEL B |
 
"Gilliamella species" 
> UT_Gilliamella_KT

	Kruskal-Wallis rank sum test

Kruskal-Wallis chi-squared = 2.3592, df = 2, p-value = 0.3074


#################################
#################################

 | PANEL C |

TAMU

> TAMU_ESN_1_KT

	Kruskal-Wallis rank sum test

Kruskal-Wallis chi-squared = 0.45255, df = 2, p-value = 0.7975

#################################
#################################

 | PANEL D |
 
UT

>UT	Kruskal-Wallis rank sum test

Kruskal-Wallis chi-squared = 6.5632, df = 2, p-value = 0.03757

> UT_ESN_1_KTmc
Multiple comparison test after Kruskal-Wallis 
p.value: 0.05 
Comparisons
     obs.dif critical.dif difference
POL-AD  4.683333     10.11439      FALSE
POL-ADA 8.683333      8.13601       TRUE
AD-ADA  4.000000     10.40762      FALSE

> UT_ESN_1_KTmc_nemnyi

	Pairwise comparisons using Tukey-Kramer-Nemenyi all-pairs test with Tukey-Dist approximation


    POL     AD    
AD  0.509 -    
ADA 0.029 0.628


#################################
#################################

 | PANEL E |


## Apicola and Apis 

> TAMU_apis_1_KT

	Kruskal-Wallis rank sum test

Kruskal-Wallis chi-squared = 0.26053, df = 2, p-value = 0.8779

#################################

 | PANEL F |
 
> TAMU_apicola_1_KT

	Kruskal-Wallis rank sum test

Kruskal-Wallis chi-squared = 0.57895, df = 2, p-value = 0.7487

#################################

 | PANEL G | 
 
> UT_apis_1_KT

	Kruskal-Wallis rank sum test

Kruskal-Wallis chi-squared = 4.9232, df = 2, p-value = 0.0853

#################################

 | PANEL H |
 
> UT_apicola_1_KT

	Kruskal-Wallis rank sum test

Kruskal-Wallis chi-squared = 2.1728, df = 2, p-value = 0.3374

#################################
#################################
#################################
______ _                        _____  ______
|  ___(_)                      /  ___||___  /
| |_   _  __ _ _   _ _ __ ___  \ `--.    / / 
|  _| | |/ _` | | | | '__/ _ \  `--. \  / /  
| |   | | (_| | |_| | | |  __/ /\__/ /./ /   
\_|   |_|\__, |\__,_|_|  \___| \____/ \_/    
          __/ |                              
         |___/                               


#################################
#################################
#################################


 | PANEL A |
 
Bifido ESN at TAMU

Kruskal-Wallis rank sum test

data:  TAMU_ESN$ESN by TAMU_ESN$Description
Kruskal-Wallis chi-squared = 4.576, df = 2, p-value = 0.1015


#################################
#################################

 | PANEL B |
 
Bifido ESN at UT

	Kruskal-Wallis rank sum test

data:  UT_ESN$ESN by UT_ESN$Description
Kruskal-Wallis chi-squared = 3.5066, df = 2, p-value = 0.1732


#################################
#################################
#################################
______ _                        _____ _____ 
|  ___(_)                      /  ___|  _  |
| |_   _  __ _ _   _ _ __ ___  \ `--. \ V / 
|  _| | |/ _` | | | | '__/ _ \  `--. \/ _ \ 
| |   | | (_| | |_| | | |  __/ /\__/ / |_| |
\_|   |_|\__, |\__,_|_|  \___| \____/\_____/
          __/ |                             
         |___/                              
                                            
#################################
#################################
#################################

 | PANEL A |

> Trial1_INR1_hd_wx

	Wilcoxon rank sum exact test

W = 6, p-value = 0.01748

#################################

| PANEL B |

> Trial1_INR1_ab_wx

	Wilcoxon rank sum exact test

W = 2, p-value = 0.002331

#################################

 | PANEL C |

> Trial1_INR1_hd_wx
	Wilcoxon rank sum exact test

W = 17, p-value = 0.3829

#################################
                              
 | PANEL D |
    
> Trial1_INR2_ab_wx

	Wilcoxon rank sum exact test

W = 4, p-value = 0.006993      
                                      
#################################
#################################
#################################                                            
                                            
______ _                        _____  _____ 
|  ___(_)                      /  ___||  _  |
| |_   _  __ _ _   _ _ __ ___  \ `--. | |_| |
|  _| | |/ _` | | | | '__/ _ \  `--. \\____ |
| |   | | (_| | |_| | | |  __/ /\__/ /.___/ /
\_|   |_|\__, |\__,_|_|  \___| \____/ \____/ 
          __/ |                              
         |___/                               

#################################
#################################
#################################                                             
                                             

 | PANEL A |
                                              
 > TAMU_INR1_KT 

	Kruskal-Wallis rank sum test

Kruskal-Wallis chi-squared = 0.60085, df = 2, p-value = 0.7405

#################################

 | PANEL B |
 
> UT_INR1_KT 

	Kruskal-Wallis rank sum test

Kruskal-Wallis chi-squared = 8.3332, df = 2, p-value = 0.01551

> UT_INR1_KTmc
Multiple comparison test after Kruskal-Wallis 
p.value: 0.05 
Comparisons
      obs.dif critical.dif difference
POL-AD  13.357143     11.10043       TRUE
POL-ADA  5.928571     11.10043      FALSE
AD-ADA   7.428571     11.10043      FALSE

> UT_INR1_KTmc_nemnyi

	Pairwise comparisons using Tukey-Kramer-Nemenyi all-pairs test with Tukey-Dist approximation


    POL     AD    
AD  0.011 -    
ADA 0.407 0.245

#################################

 | PANEL C |

> TAMU_INR2_KT 

	Kruskal-Wallis rank sum test

Kruskal-Wallis chi-squared = 2.5411, df = 2, p-value = 0.2807
                                            

#################################
                                             
 | PANEL D |
 
> UT_INR2_KT 

	Kruskal-Wallis rank sum test

Kruskal-Wallis chi-squared = 14.097, df = 2, p-value = 0.0008688

> UT_INR2_KTmc
Multiple comparison test after Kruskal-Wallis 
p.value: 0.05 
Comparisons
      obs.dif critical.dif difference
POL-AD  17.214286      11.10043       TRUE
POL-ADA 10.857143      11.10043      FALSE
AD-ADA   6.357143      11.10043      FALSE


> UT_INR2_KTmc_nemnyi

	Pairwise comparisons using Tukey-Kramer-Nemenyi all-pairs test with Tukey-Dist approximation


  POL      AD     
AD  0.0006 -     
ADA 0.0503 0.3562


 
