# Supplementary material for: The microbiome and gene expression of honey bee workers are affected by a diet containing pollen substitutes
Source: PLoS One. 2023 May 19;18(5):e0286070. doi: 10.1371/journal.pone.0286070 (PMC10198554; doi:10.1371/journal.pone.0286070)
Supplement: S1 Table — This table includes metadata pertaining to samples, absolute abundance data for bacterial lineages, alpha diversity metrics, single copy gene data and gene expression data. Data from this table is relevant to the following figures: Figs 2–4, S4–S7, S9 Figs). (XLSX) [file pone.0286070.s012.xlsx]

## Sheet: Sheet1
Table S1: Two-Site Diet Experiment Data
									Absolute bacterial abundance [(total 16S qPCR reads*relative abundance of binned taxa from ASV)/taxon specific 16S operon] . note that duplicate values may be observed for different taxa in a given sample if they contained the same number of reads and have the same number of 16S operons.												Alpha Diversity (from ASV)					Single copy gene data						Gene expression data
Sample metadata								Used in figure:	NA	S5	S5	3	NA	S5	S5	NA	S6	3	NA	S5	NA	2	NA	2	2	S6	S6	NA	S6	NA	S7	4	4	S9	S9
Site	Treatment	ID	Bee	Cup	Age	Date_harvested	LatLong	This column left intentionally blank This column left intentionally blank This column left intentionally blank This column left intentionally blank This column left intentionally blank This column left intentionally blank This column left intentionally blank This column left intentionally blank This column left intentionally blank	Enterobacteriaceae	Bartonella	Bifidobacterium	Bombella	Commensalibacter	Bombilactobacillus	Lacto_meliventris	Frischella	Gilliamella	Env_Lactobacillus	Other	Snodgrassella	Absolute_Bacterial 16S	Log_Abs_Bact16S	Shannon	Shannon_ESN	Eveness	G_apicola absolute abundance	G_apis absolute abundance	Gilliamella _rimM Shannon	Gilliamella _rimM Shannon_ESN	Bifido_Groel_Shannon	Bifido_Groel_Shannon_ESN	Vg [log2 (-2^ddCt)]	JHE [log2 (-2^ddCt)]	INR1 [log2 (-2^ddCt)]	INR2 [log2 (-2^ddCt)]
UT	POL	CTL1-a	1	UA	14D	2020-07-29	30.1114998_-98.0212251		0	896614	54650.7	54366.1	0	52373.6	179892	477909	290901	341852	0	666625	3.01518e+06	6.47931	3.10669	22.3469	0.696655	60873.4	230028	1.74944	5.75136	4.80008	121.52	0.675714	1.05365	0.360153	-0.400202
UT	POL	CTL1-b	2	UA	14D	2020-07-29	30.1114998_-98.0212251		0	328342	58742.1	47782.8	0	80660.8	352453	360124	446703	241763	0	1.2737e+06	3.19027e+06	6.50383	2.86114	17.4815	0.651397	432543	14160.6	1.18842	3.28189	5.24347	189.325	-2.03385	0.408552	0.254608	0.558234
UT	POL	CTL1-c	3	UA	14D	2020-07-29	30.1114998_-98.0212251		0	312168	32105.9	67669.3	123.484	37662.7	211775	5803.76	616680	219184	0	565805	2.06898e+06	6.31576	2.80701	16.5603	0.612221	616680	0	0.963497	2.62084	LOW	LOW	-0.658945	0.378126	-0.835433	-0.867307
UT	POL	CTL1-d	4	UA	14D	2020-07-29	30.1114998_-98.0212251		0	773082	119348	8884.07	0	70569.7	105436	891592	168965	163936	0	365420	2.66723e+06	6.42606	3.28833	26.798	0.726933	168965	0	1.49511	4.45984	5.35982	212.687	0.410452	-0.75116	-0.0213	-0.20462
UT	POL	CTL1-e	5	UA	14D	2020-07-29	30.1114998_-98.0212251		0	517086	122257	12025.3	0	58122.1	451448	1.00737e+06	597254	224972	0	1.45856e+06	4.44909e+06	6.64827	2.82814	16.9139	0.634192	149904	447350	2.49522	12.1244	5.02057	151.497	-3.01343	-0.984459	-0.0057043	-0.573504
UT	POL	CTL1-f	6	UA	14D	2020-07-29	30.1114998_-98.0212251		0	406785	39827.2	12617	0	25538.1	316946	349324	200960	145476	456.037	834548	2.33248e+06	6.36782	3.0851	21.8696	0.672873	175.78	200785	0.98792	2.68564	5.10479	164.81	-3.62518	-0.923588	-0.0673403	-0.40941
UT	POL	CTL1-g	7	UA	14D	2020-07-29	30.1114998_-98.0212251		0	10260.8	19381.5	10830.9	0	32207.5	153627	912927	37623	93202.3	0	744479	2.01454e+06	6.30418	2.09325	8.11127	0.484334	706.061	36916.9	1.11951	3.06334	LOW	LOW	2.43886	1.37972	1.16083	0.720982
UT	POL	CTL2-a	8	UB	14D	2020-07-29	30.1114998_-98.0212251		0	1.11942e+06	209715	0	350705	99897.9	363458	2.25443e+06	4250.97	503740	0	2.02205e+06	6.92767e+06	6.84059	2.65968	14.2917	0.596416	LOW	LOW	LOW	LOW	LOW	LOW	-2.86447	-1.5983	-0.0355225	0.0381205
UT	POL	CTL2-b	9	UB	14D	2020-07-29	30.1114998_-98.0212251		0	408257	81651.4	0	463.929	45001.1	318255	741126	129900	124565	0	1.27905e+06	3.12827e+06	6.4953	2.62199	13.7631	0.579629	129900	0	1.01548	2.76069	4.83601	125.966	-3.92319	-0.276741	-0.201246	0.710409
UT	POL	CTL2-c	10	UB	14D	2020-07-29	30.1114998_-98.0212251		19123.1	914834	73760.5	0	341.484	73419	399024	409610	215818	314677	0	408927	2.82953e+06	6.45171	3.62701	37.6001	0.781033	151409	64409.1	3.0183	20.4565	5.33376	207.215	1.29857	0.480554	-0.745608	-0.146285
UT	POL	CTL2-d	11	UB	14D	2020-07-29	30.1114998_-98.0212251		0	153071	73079.2	0	2468.89	101225	1.69712e+06	1.60922e+06	493.778	563401	0	1.62848e+06	5.82856e+06	6.76556	3.17078	23.8261	0.711029	LOW	LOW	LOW	LOW	4.89221	133.248	-2.10565	0.166483	-0.406275	0.03658
UT	POL	CTL2-e	12	UB	14D	2020-07-29	30.1114998_-98.0212251		0	396811	38012.6	0	145.086	33079.7	122163	132464	283499	22343.3	145.086	172145	1.20081e+06	6.07947	3.04424	20.9941	0.693084	183620	99878.7	2.46887	11.809	5.23185	187.139	-0.404852	-0.143716	-0.15408	-0.000583415
UT	POL	CTL2-f	13	UB	14D	2020-07-29	30.1114998_-98.0212251		0	1.54466e+06	71322.6	0	997.519	62095.5	362598	9975.19	1.1878e+06	216212	0	728688	4.18434e+06	6.62163	2.74847	15.6187	0.625745	1.18543e+06	2365.76	1.71623	5.5635	5.24008	188.685	-2.23379	0.113876	0.360241	0.574876
UT	POL	CTL2-g	14	UB	14D	2020-07-29	30.1114998_-98.0212251		0	725359	91081.4	0	24690.7	86143.2	406574	437300	379689	175030	0	776387	3.10225e+06	6.49168	3.29484	26.9731	0.718619	172116	207573	2.80324	16.4981	LOW	LOW	0.0974346	1.74074	0.336678	-0.0372897
UT	POL	2CTL1-a	15	UC	14D	2020-07-29	30.1114998_-98.0212251		0	49640.8	106231	0	0	109706	751065	1.23208e+06	414500	524207	3474.85	2.625e+06	5.81591e+06	6.76462	2.80005	16.4455	0.637489							2.28713	-0.180916
UT	POL	2CTL1-b	16	UC	14D	2020-07-29	30.1114998_-98.0212251		0	1.50005e+06	286257	0	0	124738	918742	419791	1.58961e+06	1.50005e+06	408596	2.10615e+06	8.85398e+06	6.94714	3.04372	20.9832	0.71652							0.379245	-0.852128
UT	POL	2CTL1-c	17	UC	14D	2020-07-29	30.1114998_-98.0212251		0	1.29582e+06	352679	0	22979.1	339691	1.12448e+06	303724	974114	397139	18982.7	722343	5.55195e+06	6.74445	3.60884	36.923	0.809259							1.06412	0.536376
UT	POL	2CTL1-d	18	UC	14D	2020-07-29	30.1114998_-98.0212251		0	269554	355430	0	2385.44	316070	1.442e+06	1.79981e+06	1.18079e+06	561770	3578.15	2.92097e+06	8.85235e+06	6.94706	2.82975	16.9413	0.644251							0.730754	-0.190937
UT	POL	2CTL1-e	19	UC	14D	2020-07-29	30.1114998_-98.0212251		0	237457	88830.5	0	0	81139.9	296303	372345	12616	191660	1728.22	393429	1.67551e+06	6.22415	3.14469	23.2126	0.715953							1.94327	0.939372
UT	POL	2CTL1-f	20	UC	14D	2020-07-29	30.1114998_-98.0212251		0	1.68776e+06	217091	0	320740	222804	1.4062e+06	1.53759e+06	80797	491311	17138.8	1.03159e+06	7.01302e+06	6.84591	3.36965	29.0682	0.755622							0.597085	-0.804115
UT	POL	2CTL1-g	21	UC	14D	2020-07-29	30.1114998_-98.0212251		0	232386	117360	0	0	120860	371445	408426	140342	117476	1516.58	353246	1.86306e+06	6.27023	3.42398	30.6914	0.779539							1.17805	0.318378
UT	POL	2CTL2-a	22	UD	14D	2020-07-29	30.1114998_-98.0212251		0	1.04107e+06	175558	14118.3	9821.43	202567	1.00854e+06	746428	1.44989e+06	271931	0	989509	5.90943e+06	6.77155	3.12642	22.7923	0.749755							0.0799932	-0.981026
UT	POL	2CTL2-b	23	UD	14D	2020-07-29	30.1114998_-98.0212251		0	517372	115192	412607	0	119661	1.18916e+06	602773	308338	289967	0	1.03326e+06	4.58833e+06	6.66165	3.5477	34.7332	0.795549							0.458127	-0.946666
UT	POL	2CTL2-c	24	UD	14D	2020-07-29	30.1114998_-98.0212251		0	679977	82469.8	7448.88	798.095	57462.8	578087	274811	52408.2	64645.7	0	631559	2.42967e+06	6.38555	3.14592	23.241	0.740578							0.0571603	-0.185795
UT	POL	2CTL2-d	25	UD	14D	2020-07-29	30.1114998_-98.0212251		0	256782	80635.2	46138.9	0	75892	279205	148442	85701.9	253009	0	244062	1.46987e+06	6.16728	3.37108	29.1101	0.824738							3.62307	0.757133
UT	POL	2CTL2-e	26	UD	14D	2020-07-29	30.1114998_-98.0212251		0	845725	77123.8	7580.55	0	93273.7	469335	0	637425	98876.7	0	821995	3.05133e+06	6.48449	2.8209	16.7919	0.676486							0.491771	0.210405
UT	POL	2CTL2-f	27	UD	14D	2020-07-29	30.1114998_-98.0212251		0	335071	78641	9406.82	0	77230	415405	72526.6	88235.9	67070.6	0	195286	1.33887e+06	6.12674	3.59734	36.5012	0.819008							1.69263	-0.155502
UT	POL	2CTL2-g	28	UD	14D	2020-07-29	30.1114998_-98.0212251		0	447850	126766	12301.3	0	111754	328173	353818	416.992	61297.9	0	426166	1.86854e+06	6.2715	3.16845	23.7706	0.775163							1.3599	0.491686
UT	AD	EXP1-a	29	UE	14D	2020-07-29	30.1114998_-98.0212251		0	129263	35906.5	0	0	50668	373826	727106	398.961	21942.8	0	1.18112e+06	2.52024e+06	6.40144	2.27159	9.69484	0.525597	LOW	LOW	LOW	LOW	LOW	LOW	-5.9251	-2.62091	1.42156	2.37968
UT	AD	EXP1-b	30	UE	14D	2020-07-29	30.1114998_-98.0212251		0	9.95498e+06	250621	0	0	252675	1.59617e+06	51356.7	22596.9	14379.9	0	1.4914e+06	1.36342e+07	7.13463	2.49567	12.1298	0.577443	LOW	LOW	LOW	LOW	4.86828	130.097	-8.19319	-2.64123	0.949043	1.7937
UT	AD	EXP1-c	31	UE	14D	2020-07-29	30.1114998_-98.0212251		2251.42	800861	328868	0	0	70356.8	1.10802e+06	1.3207e+06	3216.31	88046.5	1608.16	5.27555e+06	8.99948e+06	6.95422	2.00708	7.44153	0.450075	LOW	LOW	LOW	LOW	5.13478	169.828	-7.77851	-1.92499	0.206394	0.320527
UT	AD	EXP1-d	32	UE	14D	2020-07-29	30.1114998_-98.0212251		5917.46	959474	116764	0	0	45701.8	283985	1.19538e+06	264.172	36984.1	9774.38	1.6524e+06	4.30664e+06	6.63414	2.27495	9.72743	0.496176	LOW	LOW	LOW	LOW	5.04821	155.743	-10.5306	-1.01587	1.55857	2.45695
UT	AD	EXP1-e	33	UE	14D	2020-07-29	30.1114998_-98.0212251		0	1.27684e+06	318632	0	0	110540	450241	536826	90336.8	110828	1443.08	2.56782e+06	5.4635e+06	6.73747	2.53783	12.6521	0.527905	90336.8	0	1.21703	3.37714	5.13801	170.377	-6.61222	-1.85871	1.17814	1.51536
UT	AD	EXP1-f	34	UE	14D	2020-07-29	30.1114998_-98.0212251		0	589774	99388.4	0	0	47968.7	513852	301099	345.099	5866.68	1035.3	1.71238e+06	3.27171e+06	6.51477	2.29696	9.94395	0.51508	LOW	LOW	LOW	LOW	5.09882	163.829	-6.63373	-0.747399	1.442	2.04513
UT	AD	EXP1-g	35	UE	14D	2020-07-29	30.1114998_-98.0212251		0	1.77891e+06	182146	0	0	80859.4	355781	0	2.23512e+06	33194.9	1702.3	2.84285e+06	7.51056e+06	6.87567	2.11324	8.27503	0.473882	2.23512e+06	0	1.00805	2.74025	5.23817	188.326	-4.11482	-2.66544	1.80446	2.27401
UT	AD	EXP2-a	36	UF	14D	2020-07-29	30.1114998_-98.0212251		4152.03	1.29128e+06	334238	0	14532.1	225247	1.58192e+06	10380.1	1.10444e+06	17646.1	15570.1	902028	5.50143e+06	6.74048	3.46112	31.8526	0.705359	LOW	LOW	LOW	LOW	LOW	LOW	-2.18115	-2.3116	-0.875199	-0.706638
UT	AD	EXP2-b	37	UF	14D	2020-07-29	30.1114998_-98.0212251		11481.2	1.04819e+06	161587	0	596650	100726	405297	138997	1.16779e+06	20198.4	797.305	2.04562e+06	5.69733e+06	6.75567	2.73764	15.4504	0.589518	LOW	LOW	LOW	LOW	5.33027	206.494	-8.35814	-3.20562	0.668079	1.43912
UT	AD	EXP2-c	38	UF	14D	2020-07-29	30.1114998_-98.0212251		4962.14	197516	62220.6	0	18801.9	55727.1	325156	5330.42	352680	2519.84	1647.58	1.03517e+06	2.06173e+06	6.31423	2.54073	12.6889	0.53434	341015	11665.1	1.22622	3.40832	5.31127	202.608	-2.79885	-0.91867	0.457583	0.593398
UT	AD	EXP2-d	39	UF	14D	2020-07-29	30.1114998_-98.0212251		0	4.12824e+06	772604	0	607320	832183	6.02324e+06	8.48903e+06	0	59578.9	94173.1	1.56154e+07	3.66218e+07	7.56374	2.60163	13.4857	0.560231	LOW	LOW	LOW	LOW	5.22082	185.086	-6.30774	-2.34478	0.460203	1.07195
UT	AD	EXP2-e	40	UF	14D	2020-07-29	30.1114998_-98.0212251		0	572141	100946	0	169.373	21566.8	181342	53973.4	733.948	5250.55	733.948	426763	1.36362e+06	6.13469	2.84213	17.1522	0.591204	LOW	LOW	LOW	LOW	5.17882	177.474	-4.4258	-0.371567	-0.526123	-0.110167
UT	AD	EXP2-f	41	UF	14D	2020-07-29	30.1114998_-98.0212251		0	736564	292041	0	219677	214508	1.73286e+06	2.37509e+06	430.739	3876.65	9045.52	4.77948e+06	1.03636e+07	7.01551	2.71945	15.172	0.571928	LOW	LOW	LOW	LOW	4.52784	92.5588	-2.40306	-1.53467	0.693584	0.878702
UT	AD	EXP2-g	42	UF	14D	2020-07-29	30.1114998_-98.0212251		8340.22	1065695	214297	0	324342	77031.2	463925	306387	46913.7	27800.7	1737.55	3.01406e+06	5.55053e+06	6.74433	2.36959	10.693	0.4783	46638.4	275.301	1.20795	3.34661	5.09311	162.896	-5.09641	-1.15284	1.41757	1.39768
UT	AD	2EXP1-a	43	UG	14D	2020-07-29	30.1114998_-98.0212251		0	2.34433e+06	283547	0	0	240509	2.24812e+06	15190	602538	0	0	1.4471e+07	2.02053e+07	7.30546	1.53575	4.6448	0.393087							-3.92109	-3.28999
UT	AD	2EXP1-b	44	UG	14D	2020-07-29	30.1114998_-98.0212251		0	1.18671e+06	227243	0	0	85967.7	821803	296979	1.14824e+06	6011.72	13225.8	2.39146e+06	6.17765e+06	6.79082	2.53019	12.5558	0.595628							-2.72145	-2.67599
UT	AD	2EXP1-c	45	UG	14D	2020-07-29	30.1114998_-98.0212251		0	1.34874e+06	429949	48590.2	0	153133	4.07568e+06	1.66973e+06	855481	5889.72	13251.9	2.79467e+06	1.13951e+07	7.05672	3.08688	21.9087	0.755208							-4.42325	-4.27169
UT	AD	2EXP1-d	46	UG	14D	2020-07-29	30.1114998_-98.0212251		0	1.31796e+06	619395	0	0	344626	3.47653e+06	3.63254e+06	67528.1	34928.3	32599.8	7.44905e+06	1.69752e+07	7.22981	2.92296	18.5962	0.676308							-7.13686	-3.406
UT	AD	2EXP1-e	47	UG	14D	2020-07-29	30.1114998_-98.0212251		0	1.64356e+06	726989	5224.77	0	290348	1.68014e+06	1.52414e+06	2985.58	2239.19	12688.7	2.92811e+06	8.81642e+06	6.94529	3.12713	22.8085	0.736155							-3.94355	-2.37494
UT	AD	2EXP1-f	48	UG	14D	2020-07-29	30.1114998_-98.0212251		0	661113	485016	5223.24	0	259670	1.56697e+06	2238.53	1.42072e+06	5223.24	5969.42	2.51462e+06	6.92677e+06	6.84053	2.76059	15.8092	0.649868							-2.43592	-2.50037
UT	AD	2EXP1-g	49	UG	14D	2020-07-29	30.1114998_-98.0212251		0	300495	237705	0	0	80730.1	661090	897.001	1.51907e+06	6279.01	14800.5	982664	3.80373e+06	6.58021	2.425	11.3022	0.561093							-4.03076	-2.9448
UT	AD	2EXP2-a	50	UH	14D	2020-07-29	30.1114998_-98.0212251		0	4.61059e+06	1.01847e+06	0	0	619112	3.30897e+06	914933	5282.53	15847.6	0	651864	1.11451e+07	7.04708	2.98666	19.8193	0.784444							-3.3124	-3.19635
UT	AD	2EXP2-b	51	UH	14D	2020-07-29	30.1114998_-98.0212251		0	597675	22367.6	18749.3	0	12170.6	423504	0	533039	9539.11	0	651456	2.2685e+06	6.35574	2.39508	10.9691	0.647242							-5.20708	-3.47187
UT	AD	2EXP2-c	52	UH	14D	2020-07-29	30.1114998_-98.0212251		0	1.13976e+06	545910	0	0	173980	1.17378e+06	739221	463173	9278.93	1546.49	4.09355e+06	8.34021e+06	6.92118	2.43061	11.3658	0.553377							-2.22417	-2.24128
UT	AD	2EXP2-d	53	UH	14D	2020-07-29	30.1114998_-98.0212251		0	1.55627e+06	256009	0	1122.85	196498	1.7028e+06	10105.6	183585	17404.1	0	2.41805e+06	6.34184e+06	6.80222	2.63868	13.9947	0.632788							-5.1695	-2.20402
UT	AD	2EXP2-e	54	UH	14D	2020-07-29	30.1114998_-98.0212251		0	322611	43811.4	0	0	15599.5	568884	832748	75010.4	995.713	0	1.42254e+06	3.2822e+06	6.51617	2.2343	9.33993	0.603793							-3.89622	-3.49482
UT	AD	2EXP2-f	55	UH	14D	2020-07-29	30.1114998_-98.0212251		0	2.15271e+06	309282	0	0	83234.5	820955	998814	3066.53	2190.38	0	2.10715e+06	6.47739e+06	6.8114	2.52194	12.4527	0.593687							-3.82122	-4.00816
UT	AD	2EXP2-g	56	UH	14D	2020-07-29	30.1114998_-98.0212251		0	998420	232447	0	0	104451	535780	1.12992e+06	0	10019.3	500.963	1.53044e+06	4.54198e+06	6.65725	2.44065	11.4805	0.624703							-2.20767	-2.74192
UT	ADA	DnA1-a	57	UI	14D	2020-07-29	30.1114998_-98.0212251		4724.41	561242	221785	0	0	71084.8	492344	201443	2624.67	10061.2	7436.57	820428	2.39317e+06	6.37897	2.97147	19.5206	0.65636	LOW	LOW	LOW	LOW	LOW	LOW	-2.91367	-1.33952	0.148264	0.455899
UT	ADA	DnA1-b	58	UI	14D	2020-07-29	30.1114998_-98.0212251		2168.79	697176	78166.9	0	83814.8	26206.2	290302	587607	576989	4518.32	903.663	1.07152e+06	3.41937e+06	6.53395	2.99476	19.9805	0.580895	644.921	576344	1.70927	5.52491	5.47817	239.409	-6.45664	-2.36629	0.615669	1.84493
UT	ADA	DnA1-c	59	UI	14D	2020-07-29	30.1114998_-98.0212251		2189.89	1.13108e+06	64601.8	0	1094.95	93617.8	848035	2.61035e+06	11496.9	6022.2	3284.84	4.97215e+06	9.74392e+06	6.98873	2.63075	13.8842	0.435854	LOW	LOW	LOW	LOW	LOW	LOW	-5.70422	-2.23306	-1.31945	0.00857122
UT	ADA	DnA1-d	60	UI	14D	2020-07-29	30.1114998_-98.0212251		0	1.78431e+06	459630	0	2357.08	339419	1.97641e+06	5303.43	1.11195e+06	43016.7	7660.51	3.32937e+06	9.05943e+06	6.9571	2.62813	13.8478	0.641776	1.11195e+06	0	0.947551	2.57939	4.1641	64.3345	-3.30773	-1.54074	0.101722	0.357064
UT	ADA	DnA1-e	61	UI	14D	2020-07-29	30.1114998_-98.0212251		0	314485	55214.1	0	0	19770.5	110018	819.504	181059	2970.7	2356.07	177115	863809	5.93642	2.7584	15.7746	0.627896	163539	17520.3	1.41996	4.13694	LOW	LOW	-5.83395	-2.27224	-0.675585	-0.116402
UT	ADA	DnA1-f	62	UI	14D	2020-07-29	30.1114998_-98.0212251		0	393019	38399.9	0	0	15785.2	166292	902.01	137234	902.01	837.581	383097	1.13647e+06	6.05556	3.21757	24.9674	0.611875	137234	0	0.934068	2.54484	LOW	LOW	-2.9474	-1.31099	0.237036	0.0825725
UT	ADA	DnA1-g	63	UI	14D	2020-07-29	30.1114998_-98.0212251		0	804435	225404	0	2024.58	97180	948855	909038	3374.31	42516.3	0	1.8066e+06	4.83943e+06	6.68479	2.36844	10.6807	0.619012	LOW	LOW	LOW	LOW	4.50353	90.3358	-4.2087	-1.00898	-0.39358	-0.124891
UT	ADA	DnA2-a	64	UJ	14D	2020-07-29	30.1114998_-98.0212251		0	978349	112403	0	0	35865.4	233680	0	1.26083e+06	9983.15	0	1.60914e+06	4.24025e+06	6.62739	2.29385	9.91306	0.540191	1.26083e+06	0	0.9648	2.62426	5.09353	162.964	-5.53138	-2.83375	1.05466	1.28722
UT	ADA	DnA2-b	65	UJ	14D	2020-07-29	30.1114998_-98.0212251		636.593	751179	113791	0	0	42174.3	239518	0	925844	3580.83	0	2.73655e+06	4.81328e+06	6.68244	2.60478	13.5283	0.441706	925844	0	1.88106	6.56046	4.51675	91.5374	-7.3559	-1.89255	1.06009	1.30124
UT	ADA	DnA2-c	66	UJ	14D	2020-07-29	30.1114998_-98.0212251		861.115	782539	70683.2	358.798	0	129167	429123	4664.38	330274	15607.7	0	1.38066e+06	3.14393e+06	6.49747	1.76398	5.83562	0.562533	329785	488.602	0.935842	2.54936	5.01553	150.735	-7.53564	-2.18161	1.18928	1.16129
UT	ADA	DnA2-d	67	UJ	14D	2020-07-29	30.1114998_-98.0212251		0	752518	63379.9	945.969	1182.46	21993.8	268419	3310.89	906711	20101.8	0	1.50314e+06	3.54171e+06	6.54921	2.29372	9.91173	0.484573	906711	0	0.988149	2.68626	5.11576	166.627	-4.2448	-2.38977	0.84401	1.364
UT	ADA	DnA2-e	68	UJ	14D	2020-07-29	30.1114998_-98.0212251		7807.18	428546	81749	0	282.869	88113.6	711698	532925	1272.91	11880.5	0	862749	2.72702e+06	6.43569	2.79353	16.3386	0.625005	LOW	LOW	LOW	LOW	4.2483	69.9867	-5.52567	-2.01438	0.860072	0.953314
UT	ADA	DnA2-f	69	UJ	14D	2020-07-29	30.1114998_-98.0212251		0	770299	301767	0	296803	51287.1	406326	718350	9595.65	6948.57	0	2.51207e+06	5.07345e+06	6.7053	2.56835	13.0443	0.52081	LOW	LOW	LOW	LOW	5.16863	175.673	-7.73509	-2.78317	-0.537331	0.284585
UT	ADA	DnA2-g	70	UJ	14D	2020-07-29	30.1114998_-98.0212251		0	84623.2	85210.9	587.661	0	50832.7	286485	0	905586	14103.9	0	560629	1.98806e+06	6.29843	2.86111	17.4809	0.533747	905586	0	0.4309	1.53864	5.05701	157.121	-3.95713	-1.01795	0.965175	1.28561
UT	ADA	2DnA1-a	71	UK	14D	2020-07-29	30.1114998_-98.0212251		0	787806	435887	0	706927	303145	1.7738e+06	1.93988e+06	4250.97	3087.02	0	2.59495e+06	8.54548e+06	6.93174	3.00939	20.2749	0.712595							-4.37533	-2.35739
UT	ADA	2DnA1-b	72	UK	14D	2020-07-29	30.1114998_-98.0212251		0	154330	101149	0	521.385	51877.8	586558	626444	129900	782.077	0	850639	2.51777e+06	6.40102	2.76209	15.8329	0.732669							-1.42559	-2.78771
UT	ADA	2DnA1-c	73	UK	14D	2020-07-29	30.1114998_-98.0212251		0	771455	259924	0	519.848	112547	662807	1819.47	215818	106829	2859.17	1.63102e+06	3.84194e+06	6.58455	1.88373	6.57798	0.608698							-4.99279	-3.25578
UT	ADA	2DnA1-d	74	UK	14D	2020-07-29	30.1114998_-98.0212251		0	652182	145594	0	0	31412.4	1.51328e+06	93240.1	493.778	1495.83	2991.66	2.52197e+06	6.36177e+06	6.80358	2.94252	18.9635	0.630257							-3.44672	-2.85415
UT	ADA	2DnA1-e	75	UK	14D	2020-07-29	30.1114998_-98.0212251		0	2.3627e+06	579869	0	172906	212443	2.84926e+06	347394	283499	6325.84	1581.46	5.80238e+06	1.41894e+07	7.15196	2.91586	18.4647	0.638234							-3.47748	-2.21218
UT	ADA	2DnA1-f	76	UK	14D	2020-07-29	30.1114998_-98.0212251		0	2.05148e+06	538889	0	0	124359	2.02723e+06	960915	1.1878e+06	7055.83	2645.93	2.36899e+06	8.73864e+06	6.94144	2.68755	14.6956	0.771613							-2.33799	-2.13642
UT	ADA	2DnA1-g	77	UK	14D	2020-07-29	30.1114998_-98.0212251		0	389985	160192	0	552.387	52476.7	440805	1380.97	379689	37009.9	552.387	1.31689e+06	3.57532e+06	6.55332	2.7189	15.1636	0.548005							-5.27145	-3.43853
UT	ADA	2DnA2-a	78	UL	14D	2020-07-29	30.1114998_-98.0212251		0	237275	182519	0	0	246401	3.71427e+06	479113	1.08827e+06	41066.8	0	8.02172e+06	1.40106e+07	7.14646	2.33467	10.326	0.561192							-5.03794	-3.54195
UT	ADA	2DnA2-b	79	UL	14D	2020-07-29	30.1114998_-98.0212251		0	1.73987e+06	297804	0	0	122335	1.69909e+06	761811	617.851	10503.5	1853.55	2.4609e+06	7.09479e+06	6.85094	1.80546	6.08274	0.602689							-4.62815	-3.34824
UT	ADA	2DnA2-c	80	UL	14D	2020-07-29	30.1114998_-98.0212251		0	450050	79041.1	0	0	51618.7	1.52356e+06	5645.79	2419.63	24196.3	0	3.93109e+06	6.06761e+06	6.78302	2.64415	14.0715	0.431559							-5.00589	-3.66022
UT	ADA	2DnA2-d	81	UL	14D	2020-07-29	30.1114998_-98.0212251		0	190876	355118	37731.2	4438.97	164242	7.79483e+06	217509	6658.45	90998.9	31072.8	6.30112e+06	1.51946e+07	7.18169	2.16092	8.67911	0.539962							-7.33611	-3.5228
UT	ADA	2DnA2-e	82	UL	14D	2020-07-29	30.1114998_-98.0212251		2591.97	1.34135e+06	241609	0	0	80999.2	987264	888676	434618	14811.3	0	2.1231e+06	6.11502e+06	6.7864	2.82725	16.8989	0.636004							-5.28238	-4.36266
UT	ADA	2DnA2-f	83	UL	14D	2020-07-29	30.1114998_-98.0212251		0	1.09384e+06	355105	0	0	125499	874928	849971	278808	7843.69	0	2.81232e+06	6.39831e+06	6.80607	2.41857	11.2298	0.59426							-4.60194	-2.56174
UT	ADA	2DnA2-g	84	UL	14D	2020-07-29	30.1114998_-98.0212251		0	2.30023e+06	555324	0	0	346212	2.55643e+06	261044	1.96441e+06	10386.4	0	1.9374e+06	9.93144e+06	6.99701	2.38021	10.8072	0.699971							-3.56484	-2.40813
TAMU	POL	B1-a	85	TA	14D	2020-10-29	30.641955_-96.460971		0	259344	57401.5	0	155261	176354	305680	186728	39420.3	70887.4	0	243438	1.49451e+06	6.1745	3.6081	36.896	0.821458	18703.6	20716.7	2.30209	9.99508	LOW	LOW	-1.90296	1.72731	-0.907484	-0.630969
TAMU	POL	B1-b	86	TA	14D	2020-10-29	30.641955_-96.460971		0	9451.93	31956.5	0	156632	199841	561490	1.79069e+06	382578	167434	0	500277	3.80035e+06	6.57982	2.61231	13.6305	0.594746	374123	8454.77	1.04212	2.83522	5.00135	148.614	-1.03908	-0.526218	-0.520423	-0.287023
TAMU	POL	B1-c	87	TA	14D	2020-10-29	30.641955_-96.460971		0	13703.3	36075.9	0	0	52855.4	137662	293711	351531	52086.4	0	283783	1.22141e+06	6.08686	2.89683	18.1166	0.659521	14509.6	337021	1.49311	4.45091	5.08028	160.819	-2.91754	-0.626872	0.0418891	-0.644102
TAMU	POL	B1-d	88	TA	14D	2020-10-29	30.641955_-96.460971		0	2.05126e+06	38871.4	0	236118	102957	376108	1.15616e+06	1575.87	126857	0	682089	4.772e+06	6.6787	2.91487	18.4465	0.653643	LOW	LOW	LOW	LOW	4.50979	90.9029	-0.0426363	-1.19409	0.700203	-0.281716
TAMU	POL	B1-e	89	TA	14D	2020-10-29	30.641955_-96.460971		0	79137.4	58266	0	149057	121489	297765	363163	197757	49917.5	608.749	165145	1.4823e+06	6.17094	3.45686	31.7172	0.775179	43034.2	154722	2.63101	13.8878	4.96789	143.723	0.992125	-0.0160152	-0.676947	-0.733807
TAMU	POL	B1-f	90	TA	14D	2020-10-29	30.641955_-96.460971		0	26573.4	59090.9	0	109790	71853.1	481731	776923	18269.2	117133	262.238	26398.6	1.68802e+06	6.22738	2.95483	19.1984	0.621429	18083.6	185.579	1.08409	2.95675	LOW	LOW	-5.04926	-0.272613	0.414136	0.343566
TAMU	POL	B1-g	91	TA	14D	2020-10-29	30.641955_-96.460971		0	268819	33898	0	38825.1	33405.3	138548	1675.19	63066.1	69471.3	0	165943	813652	5.91044	3.35046	28.5159	0.751321	24516.6	38549.5	2.34886	10.4736	4.78219	119.365	-4.00077	-0.319026	1.13536	0.958072
TAMU	POL	B2-a	92	TB	14D	2020-10-29	30.641955_-96.460971		7159.93	10441.6	127536	12306.1	0	114111	684296	391186	963980	370676	0	868515	3.54305e+06	6.54938	3.08063	21.7721	0.671899	2189.06	961791	1.3738	3.95035	LOW	LOW	1.89151	0.827408	0.528503	0.276749
TAMU	POL	B2-b	93	TB	14D	2020-10-29	30.641955_-96.460971		4506.53	49625.5	52576.2	0	295741	110115	345232	0	385335	195283	0	149949	1.58386e+06	6.19972	3.42156	30.617	0.767263	379108	6226.67	2.01191	7.47756	4.42359	83.3953	0.759299	-0.656187	-0.890035	-0.689244
TAMU	POL	B2-c	94	TB	14D	2020-10-29	30.641955_-96.460971		971.026	85450.3	94675	9953.01	117737	122592	387682	1.09022e+06	4855.13	330391	0	1.27253e+06	3.51608e+06	6.54606	2.67132	14.459	0.590534	LOW	LOW	LOW	LOW	4.94809	140.905	0.348479	-0.767936	-0.456285	0.169477
TAMU	POL	B2-d	95	TB	14D	2020-10-29	30.641955_-96.460971		0	900054	91976.3	1642.43	256767	176562	398290	288521	296186	200651	81300.5	416631	3.10858e+06	6.49256	3.83154	46.1335	0.78871	295199	1265.96	2.18291	8.87211	4.49685	89.7343	1.2133	-0.0874956	0.4308	0.371576
TAMU	POL	B2-e	96	TB	14D	2020-10-29	30.641955_-96.460971		0	1.06004e+06	32389.3	426.175	165924	65204.8	301306	1278.52	212945	48726	0	159105	2.04734e+06	6.31119	3.28726	26.7694	0.716966	186105	26840.7	2.28592	9.83477	4.64359	103.917	2.64205	1.47408	0.81157	1.00102
TAMU	POL	B2-f	97	TB	14D	2020-10-29	30.641955_-96.460971		0	28078.1	50245	246.299	67485.9	113790	593334	1724.09	1.16746e+06	268958	0	723873	3.01519e+06	6.47931	2.71672	15.1307	0.618517	1.16718e+06	273.922	0.979544	2.66324	5.28082	196.531	0.644419	-0.049061	-0.372936	0.0219058
TAMU	POL	B2-g	98	TB	14D	2020-10-29	30.641955_-96.460971		0	4.07688e+06	118803	751.915	302270	134593	725598	362423	189483	187227	0	64664.7	6.16269e+06	6.78977	3.14822	23.2946	0.686641	189222	260.338	0.928595	2.53095	4.52286	92.0982	-0.149799	0.363846	-0.23835	0.124496
TAMU	POL	2B1-a	99	TC	14D	2020-10-29	30.641955_-96.460971		0	30360	81436.3	5536.24	72149.7	174659	447721	178.588	217163	714.353	0	79293.2	1.10921e+06	6.04501	2.79303	16.3304	0.683316							1.40099	1.48129
TAMU	POL	2B1-b	100	TC	14D	2020-10-29	30.641955_-96.460971		0	6.67324e+06	469089	0	60920.6	484319	1.12703e+06	379535	240027	1827.62	0	469698	9.90569e+06	6.99588	2.85325	17.344	0.67168							1.36777	0.240578
TAMU	POL	2B1-c	101	TC	14D	2020-10-29	30.641955_-96.460971		0	1.21596e+07	156178	30120.1	276659	277774	1.255e+06	1.04416e+06	45737.9	2231.12	0	899141	1.61466e+07	7.20808	2.27877	9.76466	0.546477							2.0109	0.721403
TAMU	POL	2B1-d	102	TC	14D	2020-10-29	30.641955_-96.460971		0	763590	203494	15164.2	434625	229419	767259	0	459083	2445.84	7826.67	25436.7	2.90834e+06	6.46365	3.20887	24.7511	0.755396							1.13933	0.472698
TAMU	POL	2B1-e	103	TC	14D	2020-10-29	30.641955_-96.460971		0	251141	116079	6379.65	78423.1	197302	430238	196524	271991	0	0	245850	1.79393e+06	6.2538	3.37578	29.2471	0.809555							1.67825	0.581591
TAMU	POL	2B1-f	104	TC	14D	2020-10-29	30.641955_-96.460971		0	1.60378e+06	188029	650.619	38711.9	178595	659077	209499	452831	1626.55	0	408264	3.74106e+06	6.57299	3.00968	20.2809	0.674903							-2.6698	-1.51891
TAMU	POL	2B1-g	105	TC	14D	2020-10-29	30.641955_-96.460971		0	2.47878e+06	76746.9	1760.25	20770.9	83611.8	300122	528.075	105087	0	0	144692	3.2121e+06	6.50679	2.0664	7.89634	0.495548							1.18136	0.530386
TAMU	POL	2B2-a	106	TD	14D	2020-10-29	30.641955_-96.460971		0	191338	80508.3	0	13592.3	177223	735553	1.79053e+06	1045.56	315237	0	121285	3.42631e+06	6.53483	2.35413	10.5289	0.588531							-0.652416	-1.1611
TAMU	POL	2B2-b	107	TD	14D	2020-10-29	30.641955_-96.460971		0	302636	133577	894.491	143268	170401	485112	183967	179047	166226	0	228990	1.99412e+06	6.29975	3.61805	37.2647	0.85172							0.321606	-0.990109
TAMU	POL	2B2-c	108	TD	14D	2020-10-29	30.641955_-96.460971		0	337974	121092	4292.45	25302.8	135099	382254	297308	36824.7	208523	0	445285	1.99395e+06	6.29972	3.27108	26.3398	0.770042							1.70613	0.531712
TAMU	POL	2B2-d	109	TD	14D	2020-10-29	30.641955_-96.460971		0	722781	162044	501.374	127249	113812	317169	1103.02	318673	104085	0	97667.7	1.96509e+06	6.29338	3.21734	24.9617	0.771559							2.03921	0.8817
TAMU	POL	2B2-e	110	TD	14D	2020-10-29	30.641955_-96.460971		0	1.0152e+07	367570	3731.67	29853.4	232297	1.98992e+06	1865.84	1.09338e+06	267748	0	1.00849e+06	1.51469e+07	7.18032	2.51705	12.392	0.615797							0.70133	0.565928
TAMU	POL	2B2-f	111	TD	14D	2020-10-29	30.641955_-96.460971		0	1.51673e+06	157498	0	172241	114707	1.24956e+06	569941	252788	104999	0	691840	4.8303e+06	6.68397	3.31838	27.6155	0.829595							-2.5147	-1.32747
TAMU	POL	2B2-g	112	TD	14D	2020-10-29	30.641955_-96.460971		0	5.37518e+06	386133	0	229564	294096	1.20442e+06	1586.85	509378	321601	0	399357	8.72132e+06	6.94058	2.79376	16.3424	0.698441							-1.0991	-0.88682
TAMU	AD	3020-1-a	113	TE	14D	2020-10-29	30.641955_-96.460971		0	33215.2	90096.3	0	138466	126633	506532	2698.74	1453.17	415.191	3113.93	1.42203e+06	2.32465e+06	6.36636	2.27267	9.70529	0.472749	LOW	LOW	LOW	LOW	4.7903	120.337	-2.74383	-1.31223	-0.554488	-0.774173
TAMU	AD	3020-1-b	114	TE	14D	2020-10-29	30.641955_-96.460971		3062.1	2.27744e+06	279416	0	11482.9	133967	681317	1913.81	2.39418e+06	11482.9	0	6.84187e+06	1.26331e+07	7.10151	1.89224	6.63421	0.424323	LOW	LOW	LOW	LOW	4.73785	114.189	-0.736261	0.808352	0.641928	0.0183111
TAMU	AD	3020-1-c	115	TE	14D	2020-10-29	30.641955_-96.460971		0	972557	103366	0	462578	184175	986834	3140.96	1142.17	856.626	3712.05	1.7932e+06	4.51157e+06	6.65433	2.72527	15.2605	0.611124	LOW	LOW	LOW	LOW	4.34742	77.2789	-2.43211	-1.11418	-0.817546	-0.604595
TAMU	AD	3020-1-d	116	TE	14D	2020-10-29	30.641955_-96.460971		0	7.06659e+06	176075	0	910325	376655	815027	7260.82	7260.82	0	6353.22	4.58884e+06	1.39544e+07	7.14471	2.44735	11.5576	0.514701	LOW	LOW	LOW	LOW	4.60482	99.965	-2.53048	-2.96092	-1.41887	-0.685956
TAMU	AD	3020-1-e	117	TE	14D	2020-10-29	30.641955_-96.460971		424.372	194813	33021.5	0	107021	24335.1	269874	663.082	994.623	265.233	1127.24	552214	1.18433e+06	6.07347	2.6663	14.3867	0.55463	LOW	LOW	LOW	LOW	4.59279	98.7695	-3.61591	-0.502147	1.74269	1.45705
TAMU	AD	3020-1-f	118	TE	14D	2020-10-29	30.641955_-96.460971		0	9.43616e+06	168576	0	28781.3	99706.7	2.16066e+06	2.4865e+06	4111.62	0	5139.52	4.05508e+06	1.84447e+07	7.26587	2.56634	13.0181	0.615441	LOW	LOW	LOW	LOW	4.80208	121.763	-1.61442	-1.38082	1.42252	0.888121
TAMU	AD	3020-1-g	119	TE	14D	2020-10-29	30.641955_-96.460971		0	9.12358e+06	236174	0	10900.3	188939	784824	4541.81	1816.72	1816.72	0	164413	1.0517e+07	7.02189	2.01997	7.5381	0.440564	LOW	LOW	LOW	LOW	4.43191	84.0915	-1.25001	-1.03679	0.320363	0.598498
TAMU	AD	3020-2-a	120	TF	14D	2020-10-29	30.641955_-96.460971		841.471	3.62674e+06	102028	0	8414.71	159354	488579	3155.52	603755	2103.68	3155.52	1.60826e+06	6.60555e+06	6.81991	2.5551	12.8725	0.543586	LOW	LOW	LOW	LOW	LOW	LOW	-4.0141	-2.44067	-1.37569	-0.640253
TAMU	AD	3020-2-b	121	TF	14D	2020-10-29	30.641955_-96.460971		0	6.9848e+06	108636	0	4938	130857	1.02217e+06	2469	8641.5	5555.25	1234.5	948713	9.21801e+06	6.96464	2.36453	10.639	0.530231	LOW	LOW	LOW	LOW	4.60598	100.081	-1.34794	-0.657395	0.213623	1.46804
TAMU	AD	3020-2-c	122	TF	14D	2020-10-29	30.641955_-96.460971		6265.23	5.03894e+06	118126	0	17620.9	155325	563218	3589.45	388966	4894.71	1631.57	644796	6.93711e+06	6.84118	2.5873	13.2938	0.550437	385507	3459.53	1.03222	2.80728	4.77011	117.933	-1.82505	-1.49513	-0.0525405	-0.570714
TAMU	AD	3020-2-d	123	TF	14D	2020-10-29	30.641955_-96.460971		0	6.37568e+06	216829	0	1.12951e+06	260656	1.83535e+06	1.77307e+06	3075.58	2306.69	1537.79	1.30635e+06	1.29044e+07	7.11074	3.07758	21.7059	0.712086	LOW	LOW	LOW	LOW	4.56625	96.183	-2.41849	-1.52921	-0.534224	-0.558974
TAMU	AD	3020-2-e	124	TF	14D	2020-10-29	30.641955_-96.460971		0	256450	104403	0	847861	181670	364997	3314.38	23407.8	3107.24	1657.19	1.22715e+06	3.01402e+06	6.47915	2.7327	15.3743	0.581371	15100.2	8246.57	3.25355	25.8822	LOW	#N/A	0.0769678	-0.0985214	2.53239	2.4589
TAMU	AD	3020-2-f	125	TF	14D	2020-10-29	30.641955_-96.460971		0	44551.1	291296	0	1.87714e+06	532043	3.49041e+06	2.74246e+06	0	16278.3	5140.51	4.20066e+06	1.32e+07	7.12057	3.08138	21.7884	0.672062	LOW	LOW	LOW	LOW	4.79502	120.906	-3.3046	-1.6244	-0.697067	-0.256985
TAMU	AD	3020-2-g	126	TF	14D	2020-10-29	30.641955_-96.460971		0	214076	132187	0	206178	63183.6	689823	163155	16419.4	2286.25	1662.73	119924	1.60889e+06	6.20653	3.55909	35.1311	0.810298	365.755	16053.7	2.03452	7.64859	5.35127	210.876	-1.22548	-0.478694	0.546739	0.423895
TAMU	AD	23020-1-a	127	TG	14D	2020-10-29	30.641955_-96.460971		0	8.91948e+06	323728	0	1655.9	231411	955038	2069.87	327867	0	7451.53	486420	1.12551e+07	7.05135	1.94573	6.99873	0.486432							-0.587488	-2.07126
TAMU	AD	23020-1-b	128	TG	14D	2020-10-29	30.641955_-96.460971		0	3.94748e+06	229837	0	46097.2	47720.3	1.10763e+06	2921.65	536935	0	23048.6	1.27287e+06	7.21453e+06	6.85821	2.76155	15.8244	0.662255							-5.15792	-4.28633
TAMU	AD	23020-1-c	129	TG	14D	2020-10-29	30.641955_-96.460971		0	2.10158e+07	619023	0	236555	289614	7.32215e+06	1.56082e+06	1.49671e+06	0	0	7.52555e+06	4.00662e+07	7.60278	2.61328	13.6437	0.639341							-1.38984	-1.77501
TAMU	AD	23020-1-d	130	TG	14D	2020-10-29	30.641955_-96.460971		0	2.35645e+06	637966	0	1.31976e+06	417408	2.88521e+06	18679.2	170986	1436.86	0	944017	8.75191e+06	6.9421	3.1833	24.1262	0.749377							0.441724	-0.928902
TAMU	AD	23020-1-e	131	TG	14D	2020-10-29	30.641955_-96.460971		0	1.27973e+07	651831	0	2.6609e+06	284841	3.4672e+06	1785.84	0	0	3571.68	1.42688e+06	2.12943e+07	7.32826	2.40299	11.0561	0.694619							-1.86533	-1.41491
TAMU	AD	23020-1-f	132	TG	14D	2020-10-29	30.641955_-96.460971		0	1.80949e+07	924255	0	13692.7	526026	2.93137e+06	9128.44	70745.4	2282.11	10269.5	684633	2.32673e+07	7.36675	1.98379	7.27025	0.475738							0.347689	-0.744451
TAMU	AD	23020-1-g	133	TG	14D	2020-10-29	30.641955_-96.460971		8137.54	4.78193e+06	358278	0	34754.1	235084	728988	4520.85	2825.53	565.107	847.66	10737	6.15853e+06	6.78948	1.97382	7.19813	0.456699							-2.35782	-2.71656
TAMU	AD	23020-2-a	134	TH	14D	2020-10-29	30.641955_-96.460971		0	8.71184e+06	628328	4383.69	135894	479283	2.10417e+06	2922.46	17534.7	100825	2922.46	17534.7	1.22056e+07	7.08656	2.30845	10.0588	0.534126							1.25427	-0.911671
TAMU	AD	23020-2-b	135	TH	14D	2020-10-29	30.641955_-96.460971		0	1.60026e+07	782214	0	68667.7	441862	5.32025e+06	0	0	197046	0	8.23415e+06	3.10467e+07	7.49202	2.16391	8.70513	0.568351							0.464567	-0.560867
TAMU	AD	23020-2-c	136	TH	14D	2020-10-29	30.641955_-96.460971		0	1.98925e+07	668274	0	304941	1.07054e+06	2.33896e+06	2.02104e+06	3244.05	55148.8	0	4.41515e+06	3.07698e+07	7.48812	2.33088	10.287	0.629893							0.815925	-0.86715
TAMU	AD	23020-2-d	137	TH	14D	2020-10-29	30.641955_-96.460971		0	22450.2	606154	0	3.73571e+06	520844	6.09073e+06	0	6735.05	188581	8980.06	5.49131e+06	1.66715e+07	7.22197	2.7685	15.9347	0.663921							0.882621	0.485582
TAMU	AD	23020-2-e	138	TH	14D	2020-10-29	30.641955_-96.460971		0	1.90876e+07	500852	0	78874.3	333244	2.81976e+06	887336	1.3803e+06	63099.5	5915.58	2.26369e+06	2.74207e+07	7.43808	2.47846	11.9229	0.594366							0.409377	-0.647566
TAMU	AD	23020-2-f	139	TH	14D	2020-10-29	30.641955_-96.460971		0	36692.8	406067	0	1.80895e+06	439090	2.48165e+06	0	2.07069e+06	325342	0	2.90362e+06	1.04721e+07	7.02003	2.85628	17.3967	0.750201							1.18273	-1.22134
TAMU	AD	23020-2-g	140	TH	14D	2020-10-29	30.641955_-96.460971		0	1.89003e+06	287804	0	365605	182802	704009	0	38607.9	44165.1	3509.81	205324	3.72186e+06	6.57076	3.14664	23.2577	0.740747							-1.2438	-1.5832
TAMU	ADA	PH1-a	141	TI	14D	2020-10-29	30.641955_-96.460971		0	4722.03	69144	0	287875	95621.1	544383	1349.15	843.22	505.932	843.22	757549	1.76284e+06	6.24621	2.86577	17.5626	0.617111	LOW	LOW	LOW	LOW	LOW	LOW	-0.875598	-1.55153	-0.17499	0.911798
TAMU	ADA	PH1-b	142	TI	14D	2020-10-29	30.641955_-96.460971		13337.1	1.78967e+07	433456	0	68769.5	941934	4.94932e+06	16671.4	22923.2	4167.85	0	8.76082e+06	3.30948e+07	7.51976	2.63296	13.9148	0.590424	LOW	LOW	LOW	LOW	4.77827	118.898	-0.889167	-2.07533	-0.561956	-0.205486
TAMU	ADA	PH1-c	143	TI	14D	2020-10-29	30.641955_-96.460971		2437.98	3.18243e+06	335222	0	522860	508058	2.81543e+06	4788.89	5224.24	2176.77	5224.24	15672.7	7.39709e+06	6.86906	3.27152	26.3515	0.696004	LOW	LOW	LOW	LOW	4.62589	102.093	-0.913602	-1.31873	-1.13082	-0.176038
TAMU	ADA	PH1-d	144	TI	14D	2020-10-29	30.641955_-96.460971		0	8.93786e+06	223048	0	146375	148367	1.39405e+06	1991.5	2.68753e+06	1991.5	3983.01	1.00073e+06	1.45459e+07	7.16274	2.64377	14.0661	0.549942	2.66769e+06	19846.4	1.00445	2.73042	LOW	LOW	-0.880731	-0.551733	0.709069	0.363008
TAMU	ADA	PH1-e	145	TI	14D	2020-10-29	30.641955_-96.460971		0	2.17738e+06	95758.4	0	1971.5	53652.9	361065	44358.7	1408.21	563.285	2393.96	69284	2.80783e+06	6.44837	2.4868	12.0227	0.542381	LOW	LOW	LOW	LOW	4.54317	93.9885	-2.4532	-1.01197	-0.160802	0.454224
TAMU	ADA	PH1-f	146	TI	14D	2020-10-29	30.641955_-96.460971		0	3.47591e+06	165520	0	88879.4	241286	515500	648965	2331.26	874.223	2914.08	75474.6	5.21766e+06	6.71748	2.80369	16.5055	0.603743	LOW	LOW	LOW	LOW	4.20343	66.9155	-2.97729	-1.79764	-0.864304	-0.795164
TAMU	ADA	PH1-g	147	TI	14D	2020-10-29	30.641955_-96.460971		0	106801	63736.1	0	530560	40481	1.80356e+06	0	1.22132e+06	2583.9	2583.9	1.84749e+06	5.61911e+06	6.74967	2.78343	16.1745	0.633705	470.947	1.22085e+06	0.9648	2.62426	3.35745	28.716	-6.92512	-2.54581	2.28986	2.84112
TAMU	ADA	PH2-a	148	TJ	14D	2020-10-29	30.641955_-96.460971		0	6.11795e+06	126438	0	3398.86	83611.9	523424	2.07942e+06	0	2039.32	0	405824	9.3421e+06	6.97044	2.3282	10.2595	0.558332	LOW	LOW	LOW	LOW	LOW	LOW	-4.0482	-2.91069	1.70621	1.8885
TAMU	ADA	PH2-b	149	TJ	14D	2020-10-29	30.641955_-96.460971		0	2.16546e+06	86550.4	0	339.413	52778.8	529994	1357.65	1697.07	0	2715.31	356893	3.19778e+06	6.50485	2.77474	16.0344	0.622218	834.543	862.524	3.54912	34.7826	4.92683	137.942	-3.53344	-1.13465	-0.112058	0.0746338
TAMU	ADA	PH2-c	150	TJ	14D	2020-10-29	30.641955_-96.460971		947.27	2.39287e+06	96080.2	0	19960.3	81871.2	656661	1353.24	367236	845.777	507.466	214151	3.83154e+06	6.58337	2.93795	18.8771	0.649478	367236	0	0.944331	2.57109	4.80767	122.446	-4.57623	-2.16207	0.601986	0.404632
TAMU	ADA	PH2-d	151	TJ	14D	2020-10-29	30.641955_-96.460971		0	6.57586e+06	386998	0	4653.28	311770	1.28741e+06	7367.69	7755.46	13184.3	3102.19	894593	9.49269e+06	6.97739	2.72143	15.2021	0.601613	LOW	LOW	LOW	LOW	4.26888	71.4419	-6.82212	-1.55701	0.627994	0.0947595
TAMU	ADA	PH2-e	152	TJ	14D	2020-10-29	30.641955_-96.460971		0	5.10018e+06	113680	0	4174.68	97623.4	400770	478804	3532.43	0	2247.91	1.26108e+06	7.46209e+06	6.87286	2.53123	12.5689	0.58567	LOW	LOW	LOW	LOW	3.89599	49.2047	-3.46968	-1.0466	0.700071	0.278342
TAMU	ADA	PH2-f	153	TJ	14D	2020-10-29	30.641955_-96.460971		0	1.48609e+07	297539	0	8041.61	688563	1.69276e+06	17088.4	11057.2	2010.4	0	5.75779e+06	2.33357e+07	7.36802	2.23225	9.32082	0.525492	LOW	LOW	LOW	LOW	4.34069	76.7602	-2.61012	-1.71022	-0.422672	0.167537
TAMU	ADA	PH2-g	154	TJ	14D	2020-10-29	30.641955_-96.460971		0	7672.74	75874.9	0	359979	138962	276219	852.527	1918.19	426.263	41347.6	531551	1.4348e+06	6.15679	2.92705	18.6725	0.622719	LOW	LOW	LOW	LOW	LOW	LOW	-5.71178	-1.21315	0.694435	1.21991
TAMU	ADA	2PH1-a	155	TK	14D	2020-10-29	30.641955_-96.460971		0	1.73067e+07	697722	0	27584.3	697722	2.44852e+06	4867.83	4867.83	0	8113.04	863228	2.20594e+07	7.34359	1.933	6.9102	0.494767							0.94045	-0.585956
TAMU	ADA	2PH1-b	156	TK	14D	2020-10-29	30.641955_-96.460971		0	1.67623e+07	578778	0	447997	662256	4.70953e+06	0	8347.76	4173.88	0	7.75785e+06	3.09312e+07	7.4904	2.30149	9.98902	0.604484							0.452043	-0.775361
TAMU	ADA	2PH1-c	157	TK	14D	2020-10-29	30.641955_-96.460971		0	1.69885e+07	499704	0	0	310704	1.45329e+06	2863.63	34363.6	0	0	1.62869e+06	2.09181e+07	7.32052	1.76009	5.81298	0.45051							0.482415	-0.692479
TAMU	ADA	2PH1-d	158	TK	14D	2020-10-29	30.641955_-96.460971		0	2.93698e+07	1.14905e+06	0	10799.3	403894	2.68903e+06	0	12959.2	0	15119	1.64149e+06	3.52921e+07	7.54768	1.57328	4.82245	0.377293							2.34363	1.12965
TAMU	ADA	2PH1-e	159	TK	14D	2020-10-29	30.641955_-96.460971		0	1.19024e+07	454169	0	1.02841e+06	401966	1.69661e+06	6525.42	3915.25	0	3915.25	4.45686e+06	1.99547e+07	7.30005	2.19491	8.97915	0.548726							-0.916166	-1.19164
TAMU	ADA	2PH1-f	160	TK	14D	2020-10-29	30.641955_-96.460971		0	2.84949e+07	1.51093e+06	0	129828	528264	4.17575e+06	5596.02	1.41915e+06	0	11192	104086	3.63797e+07	7.56086	1.88087	6.55922	0.460156							-3.43253	-2.02288
TAMU	ADA	2PH1-g	161	TK	14D	2020-10-29	30.641955_-96.460971		0	2.29806e+07	1.10213e+06	0	354892	515395	4.16061e+06	1783.37	727617	0	21400.5	6.72154e+06	3.65859e+07	7.56331	2.31397	10.1145	0.554918							-0.0675139	-0.546376
TAMU	ADA	2PH2-a	162	TL	14D	2020-10-29	30.641955_-96.460971		0	1.13093e+06	272190	0	2.36729e+06	356531	5.41889e+06	2.05485e+06	13417.8	34503	3833.67	8.59891e+06	2.02513e+07	7.30645	2.57749	13.164	0.659729							-0.827669	-2.09127
TAMU	ADA	2PH2-b	163	TL	14D	2020-10-29	30.641955_-96.460971		0	3.03162e+06	112973	0	731.215	56852	318262	1462.43	90853.5	914.019	914.019	625372	4.23995e+06	6.62736	2.12685	8.38843	0.510046							-2.08604	-2.29218
TAMU	ADA	2PH2-c	164	TL	14D	2020-10-29	30.641955_-96.460971		0	17115.2	328449	0	1.4063e+06	161372	3.32035e+06	815.01	1222.51	15077.7	1630.02	3260.04	5.25559e+06	6.72062	1.93133	6.89867	0.482832							-3.65592	-2.92274
TAMU	ADA	2PH2-d	165	TL	14D	2020-10-29	30.641955_-96.460971		0	1.31492e+07	584640	0	2610	491985	3.24553e+06	10440	109620	0	0	890009	1.8484e+07	7.2668	2.19773	9.00454	0.549432							0.513086	-1.52126
TAMU	ADA	2PH2-e	166	TL	14D	2020-10-29	30.641955_-96.460971		0	1.95771e+07	880236	0	26482.8	694857	1.30522e+06	287527	124847	0	6305.42	1.93198e+06	2.48345e+07	7.39506	1.90939	6.749	0.449489							-3.01656	-1.93549
TAMU	ADA	2PH2-f	167	TL	14D	2020-10-29	30.641955_-96.460971		0	1.3421e+07	480269	0	6980.66	494929	1.67047e+06	254096	581489	0	1396.13	1.95389e+06	1.88645e+07	7.27565	2.28053	9.78182	0.570131							-1.4412	-1.42754
TAMU	ADA	2PH2-g	168	TL	14D	2020-10-29	30.641955_-96.460971		0	11321.6	473622	0	371413	123909	1.3262e+06	943.47	628.98	1886.94	1572.45	763582	3.07508e+06	6.48786	3.04653	21.0422	0.745335							0.940081	-1.46588
