# Supplementary material for: The microbiome and gene expression of honey bee workers are affected by a diet containing pollen substitutes
Source: PLoS One. 2023 May 19;18(5):e0286070. doi: 10.1371/journal.pone.0286070 (PMC10198554; doi:10.1371/journal.pone.0286070)
Supplement: S2 Table — (XLSX) [file pone.0286070.s013.xlsx]

## Sheet: Sheet1
Table S2. List of primers and PCR protocols.
Purpose	Forward		Reverse		Cycling Protocol			Chemistry	References and Notes
16S V4 PCR Round 1	Hyb515F_rRNA	( 5'-TCGTCGGCAGCGTCAGATGTGTATAAGAGACAGGTGYCAGCMGCCGCGGTA -3')	Hyb806R_rRNA	(5'-GTCTCGTGGGCTCGGAGATGTGTATAAGAGACAGGGACTACHVGGGTWTCTAAT -3' )	94°C	3 min	1x	PCR reactions were conducted in (3x) 20 μL reactions of: Mol bio grade water 10.2ul Hyb515F_rRNA (10uM) 0.4 ul Hyb806R_rRNA2 (10uM) 0.4 ul 5-PRIME HotMasterMix (2.5x) 8 uL Template DNA 1ul (~10ng)	Powell JE, Ratnayeke N, Moran NA. 2016. Strain diversity and host specificity in a specialized gut symbiont of honeybees and bumblebees. Mol Ecol 25:4461–4471.
					94°C	45 sec	30x
					50°C	60 sec
					72°C	90 sec
					72°C	10 min	1x
					4°C	¥	hold
rimM (Gilliamella single copy gene) PCR Round 1	ill_AMRimM_F	(5‘-﻿TCGTCGGCAGCGTCAGATGTGTATAAGAGACAGGGCATTCGTGGWTGGCTCAG-3‘)	ill_AMRimM_R	(5‘- GTCTCGTGGGCTCGGAGATGTGTATAAGAGACAGACGTTCTGTTGCTCCAAAYGC-3‘)	94°C	3 min	1x	PCR reactions were conducted in 20 μL reactions of: Mol bio grade water 10.2ul Forward (10uM) 0.4 ul Reverse (10uM) 0.4 ul Accustart II MasterMix(2.5x) 8 uL Template DNA 1ul (~10ng)	Raymann K, Bobay L-M, Moran NA. 2017. Antibiotics reduce genetic diversity of core species in the honeybee gut microbiome 26:2057–2066.
					94°C	45 sec	30x
					50°C	60 sec
					72°C	90 sec
					72°C	10 min	1x
					4°C	¥	hold
Bifido Groel (Bifidobacterium single copy gene) PCR Round 1	ill_Bif-groEL-F	(5‘-﻿TCGTCGGCAGCGTCAGATGTGTATAAGAGACAGTCCGATTACGAYCGYGAGAAGCT-3‘)	ill_Bif-groEL-R	(5‘-GTCTCGTGGGCTCGGAGATGTGTATAAGAGACAGCSGCYTCGGTSGTCAGGAACAG-3‘)	94°C	3 min	1x	PCR reactions were conducted in 20 μL reactions of: Mol bio grade water 10.2ul Forward (10uM) 0.4 ul Reverse (10uM) 0.4 ul Accustart II MasterMix (2.5x) 8 uL Template DNA 1ul (~10ng)	Hu L, Lu W, Wang L, Pan M, Zhang H, Zhao J, et al. Assessment of Bifidobacterium species using groEL gene on the basis of illumina miseq high-throughput sequencing. Genes (Basel). 2017;8(11):336
					94°C	45 sec	30x
					50°C	60 sec
					72°C	90 sec
					72°C	10 min	1x
					4°C	¥	hold
Barcoding primers (Nextera Round 2)	Hyb_Fnn_i5	(5'-AATGATACGGCGACCACCGAGATCTACAC NNNNNNNN TCGTCGGCAGCGTC -3')	Hyb_Rnn_i7	(5'-CAAGCAGAAGACGGCATACGAGAT NNNNNNNN GTCTCGTGGGCTCGG-3')	94°C	3 min	1x	PCR reactions were conducted in 25 μL reactions of: Mol bio grade water 6 ul Index Primer 1 (N7xx) (5uM) 2 ul Index Primer 2 (S5xx) (5uM) 2 ul Accustart II MasterMix (2.5x) 12.5 uL Template DNA(cleaned from PCR1) 5 ul	Illumina Nextera, "NNNNNNNN" signifies 8 b.p. unique sample barcode
					94°C	20 sec	10x
					55°C	15 sec
					72°C	60 sec
					72°C	10 min	1x
					4°C	¥	hold
16S quantitative PCR	27F	(5’-AGAGTTTGATCCTGGCTCAG-3’)	355R	(5’-CTGCTGCCTCCCGTAGGAGT-3’)	95°C	10 min	x1	PCR reactions were conducted in 10 μL reactions of 5 μl 2x BioRad SYBR Master mix, 300 nM concentrations of each primer and ~50ng DNA.	Castillo M, Martín-Orúe SM, Manzanilla EG, Badiola I, Martín M, Gasa J. Quantification of total bacteria, enterobacteria and lactobacilli populations in pig digesta by real-time PCR. Vet Microbiol. 2006;114(1–2):165–70.
					95°C	15 sec	x5
					65-60°C (-1°C/cycle)	15 sec
					68°C	20 sec
					95°C	15 sec	x35
					60°C	15 sec
					68°C	20 sec
Vitellogenin qPCR	Apis_Vg-F	(5’-GTTGGAGAGCAACATGCAGA-3’)	Apis_Vg-R	(5’-TCGATCCATTCCTTGATGGT-3’)	95°C	10 min	x1	PCR reactions were conducted in 10 μL reactions of 5 μl 2x BioRad SYBR Master mix, 300 nM concentrations of each primer 1ul cDNA	Wang Y, Brent CS, Fennern E, Amdam GV. Gustatory perception and fat body energy metabolism are jointly affected by vitellogenin and juvenile hormone in honey bees. PLoS Genet. 2012;8(6).e1002779
					95°C	15 sec	x5
					65-60°C (-1°C/cycle)	15 sec
					68°C	20 sec
					95°C	15 sec	x35
					60°C	15 sec
					68°C	20 sec
Juvenile Hormone Esterase qPCR	Apis_JHE-F	(5’-GGGTTGCCCTACACGTAATG-3’)	Apis_JHE-R	(5’-CGAACGGTGTGAATGGATTA-3’)	95°C	10 min	x1	PCR reactions were conducted in 10 μL reactions of 5 μl 2x BioRad SYBR Master mix, 300 nM concentrations of each primer 1ul cDNA	Wang Y, Brent CS, Fennern E, Amdam GV. Gustatory perception and fat body energy metabolism are jointly affected by vitellogenin and juvenile hormone in honey bees. PLoS Genet. 2012;8(6).e1002779
					95°C	15 sec	x5
					65-60°C (-1°C/cycle)	15 sec
					68°C	20 sec
					95°C	15 sec	x35
					60°C	15 sec
					68°C	20 sec
Insulin receptor gene 1 qPCR	Am_inR1-F	(5’-GGATCTGGTGTGGGACAGTT-3’)	Am_inR1-R	(5’-ATCCCCACGTCGAGTATCTG-3’)	95°C	10 min	x1	PCR reactions were conducted in 10 μL reactions of 5 μl 2x BioRad SYBR Master mix, 300 nM concentrations of each primer 1ul cDNA	Zheng H, Powell JE, Steele MI, Dietrich C, Moran NA. Honeybee gut microbiota promotes host weight gain via bacterial metabolism and hormonal signaling. Proc Nat Acad Sci USA. 2017;114(18):4775–80.
					95°C	15 sec	x5
					65-60°C (-1°C/cycle)	15 sec
					68°C	20 sec
					95°C	15 sec	x35
					60°C	15 sec
					68°C	20 sec
Insulin receptor gene 2 qPCR	Am_inR2-F	(5’-GGGAAGAACATCGTGAAGGA-3’)	Am_inR2-R	(5’-CATCACGAGCAGCGTGTACT-3’)	95°C	10 min	x1	PCR reactions were conducted in 10 μL reactions of 5 μl 2x BioRad SYBR Master mix, 300 nM concentrations of each primer 1ul cDNA	Zheng H, Powell JE, Steele MI, Dietrich C, Moran NA. Honeybee gut microbiota promotes host weight gain via bacterial metabolism and hormonal signaling. Proc Nat Acad Sci USA. 2017;114(18):4775–80.
					95°C	15 sec	x5
					65-60°C (-1°C/cycle)	15 sec
					68°C	20 sec
					95°C	15 sec	x35
					60°C	15 sec
					68°C	20 sec
RPS5a qPCR	RPS5a-F	(5’-AATTATTTGGTCGCTGGAATTG-3’)	RPS5a-R	(5’-TAACGTCCAGCAGAATGTGGTA-3’)	95°C	10 min	x1	PCR reactions were conducted in 10 μL reactions of 5 μl 2x BioRad SYBR Master mix, 300 nM concentrations of each primer 1ul cDNA	vanEngelsdorp D, Evans JD, Saegerman C, Mullin C, Haubruge E, Nguyen BK, et al. Colony collapse disorder: A descriptive study. PLoS One. 2009;4(8).
					95°C	15 sec	x5
					65-60°C (-1°C/cycle)	15 sec
					68°C	20 sec
					95°C	15 sec	x35
					60°C	15 sec
					68°C	20 sec
