# Supplementary material for: The microbiome and gene expression of honey bee workers are affected by a diet containing pollen substitutes
Source: PLoS One. 2023 May 19;18(5):e0286070. doi: 10.1371/journal.pone.0286070 (PMC10198554; doi:10.1371/journal.pone.0286070)
Supplement: S3 Table — Data from this table is relevant to S1 and S2 Figs. (XLSX) [file pone.0286070.s014.xlsx]

## Sheet: Sheet1
RowID	Diet_group (2 day sampling interval)	Treatment	Cage_number	Cup_ID	Cup_weight	Initial_diet	Weight_of_diet	Diet_remaining_with_cup	Diet_consumed_g	Diet_consumed_mg	Total_diet_consumed	Mortality	Number_of_bees	Per_capita_consumption	Cumulative_per_capita_consumption
1	1	AD	1	1A	0.873	1.13	0.257	0.953	0.177	177	377	0	30	12.5667	12.5667
3	1	AD	2	2A	0.873	1.156	0.283	0.956	0.2	200	394	0	30	13.1333	13.1333
5	1	AD	3	3A	0.872	1.12	0.248	0.926	0.194	194	414	0	30	13.8	13.8
7	1	AD	4	4A	0.855	1.131	0.276	0.911	0.22	220	463	0	30	15.4333	15.4333
9	1	AD	5	5A	0.87	1.177	0.307	0.934	0.243	243	434	0	30	14.4667	14.4667
11	1	ADA	1	1A	0.871	1.135	0.264	0.944	0.191	191	405	0	30	13.5	13.5
13	1	ADA	2	2A	0.877	1.143	0.266	0.929	0.214	214	467	0	30	15.5667	15.5667
15	1	ADA	3	3A	0.856	1.182	0.326	0.929	0.253	253	467	0	30	15.5667	15.5667
17	1	ADA	4	4A	0.863	1.187	0.324	0.973	0.214	214	414	0	30	13.8	13.8
19	1	ADA	5	5A	0.871	1.147	0.276	0.947	0.2	200	483	0	30	16.1	16.1
21	1	POL	1	1A	0.864	1.182	0.318	0.899	0.283	283	554	0	30	18.4667	18.4667
23	1	POL	2	2A	0.867	1.173	0.306	0.902	0.271	271	548	0	30	18.2667	18.2667
25	1	POL	3	3A	0.872	1.15	0.278	0.873	0.277	277	548	0	30	18.2667	18.2667
27	1	POL	4	4A	0.873	1.192	0.319	0.921	0.271	271	574	0	30	19.1333	19.1333
29	1	POL	5	5A	0.869	1.174	0.305	0.871	0.303	303	395	0	30	13.1667	13.1667
31	2	AD	1	1A	0.859	0.962	0.103	0.87	0.092	92	205	0	30	6.83333	19.4
33	2	AD	2	2A	0.87	0.998	0.128	0.885	0.113	113	214	0	30	7.13333	20.2667
35	2	AD	3	3A	0.866	0.967	0.101	0.866	0.101	101	204	0	30	6.8	20.6
37	2	AD	4	4A	0.867	0.972	0.105	0.869	0.103	103	278	0	30	9.26667	24.7
39	2	AD	5	5A	0.875	1.073	0.198	0.898	0.175	175	255	0	30	8.5	22.9667
41	2	ADA	1	1A	0.86	0.954	0.094	0.874	0.08	80	168	0	30	5.6	19.1
43	2	ADA	2	2A	0.871	0.975	0.104	0.887	0.088	88	747	0	30	24.9	40.4667
45	2	ADA	3	3A	0.855	1.521	0.666	0.862	0.659	659	720	0	30	24	39.5667
47	2	ADA	4	4A	0.859	0.988	0.129	0.927	0.061	61	153	0	30	5.1	18.9
49	2	ADA	5	5A	0.858	0.99	0.132	0.898	0.092	92	210	0	30	7	23.1
51	2	POL	1	1A	0.876	1.039	0.163	0.921	0.118	118	239	0	30	7.96667	26.4333
53	2	POL	2	2A	0.862	1	0.138	0.879	0.121	121	222	0	30	7.4	25.6667
55	2	POL	3	3A	0.857	0.999	0.142	0.898	0.101	101	194	0	30	6.46667	24.7333
57	2	POL	4	4A	0.862	1.027	0.165	0.934	0.093	93	213	0	30	7.1	26.2333
59	2	POL	5	5A	0.864	1.03	0.166	0.91	0.12	120	204	0	30	6.8	19.9667
61	3	AD	1	1A	0.875	0.994	0.119	0.91	0.084	84	273	0	30	9.1	28.5
63	3	AD	2	2A	0.863	1.066	0.203	0.877	0.189	189	316	0	30	10.5333	30.8
65	3	AD	3	3A	0.869	1.019	0.15	0.892	0.127	127	251	0	30	8.36667	28.9667
67	3	AD	4	4A	0.869	0.995	0.126	0.871	0.124	124	343	0	30	11.4333	36.1333
69	3	AD	5	5A	0.868	1.111	0.243	0.892	0.219	219	240	0	30	8	30.9667
71	3	ADA	1	1A	0.855	0.988	0.133	0.967	0.021	21	129	1	29	4.44828	23.5483
73	3	ADA	2	2A	0.876	0.987	0.111	0.879	0.108	108	211	0	30	7.03333	47.5
75	3	ADA	3	3A	0.863	0.995	0.132	0.892	0.103	103	151	0	30	5.03333	44.6
77	3	ADA	4	4A	0.861	0.97	0.109	0.922	0.048	48	211	0	30	7.03333	25.9333
79	3	ADA	5	5A	0.86	1.06	0.2	0.897	0.163	163	208	0	30	6.93333	30.0333
81	3	POL	1	1A	0.869	1.005	0.136	0.96	0.045	45	115	0	30	3.83333	30.2667
83	3	POL	2	2A	0.876	1.013	0.137	0.943	0.07	70	137	1	29	4.72414	30.3908
85	3	POL	3	3A	0.868	1.036	0.168	0.969	0.067	67	147	0	30	4.9	29.6333
87	3	POL	4	4A	0.872	1.034	0.162	0.954	0.08	80	125	0	30	4.16667	30.4
89	3	POL	5	5A	0.862	1.018	0.156	0.973	0.045	45	117	0	30	3.9	23.8667
91	4	AD	1	1A	0.86	0.988	0.128	0.916	0.072	72	101	0	30	3.36667	31.8667
93	4	AD	2	2A	0.871	0.973	0.102	0.944	0.029	29	126	0	30	4.2	35
95	4	AD	3	3A	0.855	0.952	0.097	0.855	0.097	97	186	1	29	6.41379	35.3805
97	4	AD	4	4A	0.864	0.986	0.122	0.897	0.089	89	171	0	30	5.7	41.8333
99	4	AD	5	5A	0.856	0.953	0.097	0.871	0.082	82	152	0	30	5.06667	36.0333
101	4	ADA	1	1A	0.865	0.977	0.112	0.907	0.07	70	139	0	29	4.7931	28.3414
103	4	ADA	2	2A	0.86	0.971	0.111	0.902	0.069	69	147	1	29	5.06897	52.569
105	4	ADA	3	3A	0.866	0.98	0.114	0.902	0.078	78	137	0	30	4.56667	49.1667
107	4	ADA	4	4A	0.864	0.973	0.109	0.914	0.059	59	185	0	30	6.16667	32.1
109	4	ADA	5	5A	0.857	0.988	0.131	0.862	0.126	126	157	1	29	5.41379	35.4471
111	4	POL	1	1A	0.861	0.987	0.126	0.956	0.031	31	69	0	30	2.3	32.5667
113	4	POL	2	2A	0.865	1.012	0.147	0.974	0.038	38	96	0	29	3.31034	33.7011
115	4	POL	3	3A	0.874	1.022	0.148	0.964	0.058	58	142	0	30	4.73333	34.3667
117	4	POL	4	4A	0.877	1.033	0.156	0.949	0.084	84	153	1	29	5.27586	35.6759
119	4	POL	5	5A	0.872	1.027	0.155	0.958	0.069	69	161	0	30	5.36667	29.2333
121	5	AD	1	1A	0.874	0.993	0.119	0.901	0.092	92	138	0	30	4.6	36.4667
123	5	AD	2	2A	0.864	0.993	0.129	0.947	0.046	46	90	0	30	3	38
125	5	AD	3	3A	0.87	0.993	0.123	0.949	0.044	44	90	0	29	3.10345	38.4839
127	5	AD	4	4A	0.856	0.994	0.138	0.948	0.046	46	107	0	30	3.56667	45.4
129	5	AD	5	5A	0.862	1.001	0.139	0.94	0.061	61	138	0	30	4.6	40.6333
131	5	ADA	1	1A	0.873	0.988	0.115	0.911	0.077	77	194	0	29	6.68966	35.031
133	5	ADA	2	2A	0.859	0.977	0.118	0.86	0.117	117	252	0	29	8.68966	61.2586
135	5	ADA	3	3A	0.877	1.006	0.129	0.871	0.135	135	172	0	30	5.73333	54.9
137	5	ADA	4	4A	0.87	1	0.13	0.963	0.037	37	83	1	29	2.86207	34.9621
139	5	ADA	5	5A	0.858	0.994	0.136	0.948	0.046	46	97	0	29	3.34483	38.792
141	5	POL	1	1A	0.862	1.075	0.213	1.024	0.051	51	112	0	30	3.73333	36.3
143	5	POL	2	2A	0.856	1.096	0.24	1.035	0.061	61	118	0	29	4.06897	37.7701
145	5	POL	3	3A	0.871	1.107	0.236	1.05	0.057	57	113	0	30	3.76667	38.1333
147	5	POL	4	4A	0.862	1.096	0.234	1.04	0.056	56	96	0	29	3.31034	38.9862
149	5	POL	5	5A	0.867	1.09	0.223	1.05	0.04	40	130	1	29	4.48276	33.7161
151	6	AD	1	1A	0.873	0.977	0.104	0.887	0.09	90	185	0	30	6.16667	42.6333
153	6	AD	2	2A	0.862	0.959	0.097	0.864	0.095	95	182	0	30	6.06667	44.0667
155	6	AD	3	3A	0.877	0.99	0.113	0.903	0.087	87	129	0	29	4.44828	42.9322
157	6	AD	4	4A	0.868	0.984	0.116	0.942	0.042	42	119	0	30	3.96667	49.3667
159	6	AD	5	5A	0.861	0.945	0.084	0.868	0.077	77	166	0	30	5.53333	46.1667
161	6	ADA	1	1A	0.863	0.952	0.089	0.863	0.089	89	177	1	28	6.32143	41.3525
163	6	ADA	2	2A	0.873	0.977	0.104	0.889	0.088	88	138	0	29	4.75862	66.0172
165	6	ADA	3	3A	0.865	0.99	0.125	0.94	0.05	50	111	0	30	3.7	58.6
167	6	ADA	4	4A	0.861	0.977	0.116	0.916	0.061	61	118	0	29	4.06897	39.031
169	6	ADA	5	5A	0.862	0.971	0.109	0.914	0.057	57	89	2	27	3.2963	42.0883
171	6	POL	1	1A	0.865	1.019	0.154	0.987	0.032	32	52	0	30	1.73333	38.0333
173	6	POL	2	2A	0.861	0.992	0.131	0.972	0.02	20	45	0	29	1.55172	39.3218
175	6	POL	3	3A	0.873	1.006	0.133	0.981	0.025	25	46	0	30	1.53333	39.6667
177	6	POL	4	4A	0.866	1.011	0.145	0.99	0.021	21	27	0	29	0.931034	39.9172
179	6	POL	5	5A	0.856	0.973	0.117	0.967	0.006	6	51	0	29	1.75862	35.4747
181	7	AD	1	1A	0.855	0.974	0.119	0.929	0.045	45	67	0	30	2.23333	44.8667	Cumulative endpoint consumption used for figure S2
183	7	AD	2	2A	0.862	0.986	0.124	0.964	0.022	22	77	0	30	2.56667	46.6333
185	7	AD	3	3A	0.864	1.002	0.138	0.947	0.055	55	84	0	29	2.89655	45.8287
187	7	AD	4	4A	0.871	0.999	0.128	0.97	0.029	29	91	0	30	3.03333	52.4
189	7	AD	5	5A	0.869	1.011	0.142	0.949	0.062	62	99	0	30	3.3	49.4667
191	7	ADA	1	1A	0.867	1.008	0.141	0.971	0.037	37	83	0	28	2.96429	44.3167
193	7	ADA	2	2A	0.864	0.999	0.135	0.953	0.046	46	74	0	29	2.55172	68.569
195	7	ADA	3	3A	0.871	1	0.129	0.972	0.028	28	62	0	30	2.06667	60.6667
197	7	ADA	4	4A	0.862	0.998	0.136	0.964	0.034	34	66	0	29	2.27586	41.3069
199	7	ADA	5	5A	0.873	1.009	0.136	0.977	0.032	32	57	2	25	2.28	44.3683
201	7	POL	1	1A	0.864	1.044	0.18	1.019	0.025	25	58	0	30	1.93333	39.9667
203	7	POL	2	2A	0.864	1.054	0.19	1.021	0.033	33	61	0	29	2.10345	41.4253
205	7	POL	3	3A	0.863	1.059	0.196	1.031	0.028	28	48	1	29	1.65517	41.3218
207	7	POL	4	4A	0.863	1.026	0.163	1.006	0.02	20	41	0	29	1.41379	41.331
209	7	POL	5	5A	0.863	1.026	0.163	1.005	0.021	21	21	2	27	0.777778	36.2525
