# Supplementary material for: The microbiome and gene expression of honey bee workers are affected by a diet containing pollen substitutes
Source: PLoS One. 2023 May 19;18(5):e0286070. doi: 10.1371/journal.pone.0286070 (PMC10198554; doi:10.1371/journal.pone.0286070)
Supplement: S4 Table — Data from this table is relevant to S3 Fig. (XLSX) [file pone.0286070.s015.xlsx]

## Sheet: Sheet1
S4 Table : TAMU mortality data
Diet	Treatment	Cage number	Bee #	Status	Day
AD	B	1	1	1	5
AD	B	1	2	0	14
AD	B	1	3	0	14
AD	B	1	4	0	14
AD	B	1	5	0	14
AD	B	1	6	0	14
AD	B	1	7	0	14
AD	B	1	8	0	14
AD	B	1	9	0	14
AD	B	1	10	0	14
AD	B	1	11	0	14
AD	B	1	12	0	14
AD	B	1	13	0	14
AD	B	1	14	0	14
AD	B	1	15	0	14
AD	B	1	16	0	14
AD	B	1	17	0	14
AD	B	1	18	0	14
AD	B	1	19	0	14
AD	B	1	20	0	14
AD	B	1	21	0	14
AD	B	1	22	0	14
AD	B	1	23	0	14
AD	B	1	24	0	14
AD	B	1	25	0	14
AD	B	1	26	0	14
AD	B	1	27	0	14
AD	B	1	28	0	14
AD	B	1	29	0	14
AD	B	1	30	0	14
AD	B	2	31	0	14
AD	B	2	32	0	14
AD	B	2	33	0	14
AD	B	2	34	0	14
AD	B	2	35	0	14
AD	B	2	36	0	14
AD	B	2	37	0	14
AD	B	2	38	0	14
AD	B	2	39	0	14
AD	B	2	40	0	14
AD	B	2	41	0	14
AD	B	2	42	0	14
AD	B	2	43	0	14
AD	B	2	44	0	14
AD	B	2	45	0	14
AD	B	2	46	0	14
AD	B	2	47	0	14
AD	B	2	48	0	14
AD	B	2	49	0	14
AD	B	2	50	0	14
AD	B	2	51	0	14
AD	B	2	52	0	14
AD	B	2	53	0	14
AD	B	2	54	0	14
AD	B	2	55	0	14
AD	B	2	56	0	14
AD	B	2	57	0	14
AD	B	2	58	0	14
AD	B	2	59	0	14
AD	B	2	60	0	14
AD	B	3	61	0	14
AD	B	3	62	0	14
AD	B	3	63	0	14
AD	B	3	64	0	14
AD	B	3	65	0	14
AD	B	3	66	0	14
AD	B	3	67	0	14
AD	B	3	68	0	14
AD	B	3	69	0	14
AD	B	3	70	0	14
AD	B	3	71	0	14
AD	B	3	72	0	14
AD	B	3	73	0	14
AD	B	3	74	0	14
AD	B	3	75	0	14
AD	B	3	76	0	14
AD	B	3	77	0	14
AD	B	3	78	0	14
AD	B	3	79	0	14
AD	B	3	80	0	14
AD	B	3	81	0	14
AD	B	3	82	0	14
AD	B	3	83	0	14
AD	B	3	84	0	14
AD	B	3	85	0	14
AD	B	3	86	0	14
AD	B	3	87	0	14
AD	B	3	88	0	14
AD	B	3	89	0	14
AD	B	3	90	0	14
AD	B	4	91	0	14
AD	B	4	92	0	14
AD	B	4	93	0	14
AD	B	4	94	0	14
AD	B	4	95	0	14
AD	B	4	96	0	14
AD	B	4	97	0	14
AD	B	4	98	0	14
AD	B	4	99	0	14
AD	B	4	100	0	14
AD	B	4	101	0	14
AD	B	4	102	0	14
AD	B	4	103	0	14
AD	B	4	104	0	14
AD	B	4	105	0	14
AD	B	4	106	0	14
AD	B	4	107	0	14
AD	B	4	108	0	14
AD	B	4	109	0	14
AD	B	4	110	0	14
AD	B	4	111	0	14
AD	B	4	112	0	14
AD	B	4	113	0	14
AD	B	4	114	0	14
AD	B	4	115	0	14
AD	B	4	116	0	14
AD	B	4	117	0	14
AD	B	4	118	0	14
AD	B	4	119	0	14
AD	B	4	120	0	14
AD	B	5	121	0	14
AD	B	5	122	0	14
AD	B	5	123	0	14
AD	B	5	124	0	14
AD	B	5	125	0	14
AD	B	5	126	0	14
AD	B	5	127	0	14
AD	B	5	128	0	14
AD	B	5	129	0	14
AD	B	5	130	0	14
AD	B	5	131	0	14
AD	B	5	132	0	14
AD	B	5	133	0	14
AD	B	5	134	0	14
AD	B	5	135	0	14
AD	B	5	136	0	14
AD	B	5	137	0	14
AD	B	5	138	0	14
AD	B	5	139	0	14
AD	B	5	140	0	14
AD	B	5	141	0	14
AD	B	5	142	0	14
AD	B	5	143	0	14
AD	B	5	144	0	14
AD	B	5	145	0	14
AD	B	5	146	0	14
AD	B	5	147	0	14
AD	B	5	148	0	14
AD	B	5	149	0	14
AD	B	5	150	0	14
ADA	C	1	151	1	3
ADA	C	1	152	1	4
ADA	C	1	153	1	5
ADA	C	1	154	1	6
ADA	C	1	155	1	8
ADA	C	1	156	1	8
ADA	C	1	157	1	9
ADA	C	1	158	1	12
ADA	C	1	159	1	12
ADA	C	1	160	1	14
ADA	C	1	161	0	14
ADA	C	1	162	0	14
ADA	C	1	163	0	14
ADA	C	1	164	0	14
ADA	C	1	165	0	14
ADA	C	1	166	0	14
ADA	C	1	167	0	14
ADA	C	1	168	0	14
ADA	C	1	169	0	14
ADA	C	1	170	0	14
ADA	C	1	171	0	14
ADA	C	1	172	0	14
ADA	C	1	173	0	14
ADA	C	1	174	0	14
ADA	C	1	175	0	14
ADA	C	1	176	0	14
ADA	C	1	177	0	14
ADA	C	1	178	0	14
ADA	C	1	179	0	14
ADA	C	1	180	0	14
ADA	C	2	181	0	14
ADA	C	2	182	0	14
ADA	C	2	183	0	14
ADA	C	2	184	0	14
ADA	C	2	185	0	14
ADA	C	2	186	0	14
ADA	C	2	187	0	14
ADA	C	2	188	0	14
ADA	C	2	189	0	14
ADA	C	2	190	0	14
ADA	C	2	191	0	14
ADA	C	2	192	0	14
ADA	C	2	193	0	14
ADA	C	2	194	0	14
ADA	C	2	195	0	14
ADA	C	2	196	0	14
ADA	C	2	197	0	14
ADA	C	2	198	0	14
ADA	C	2	199	0	14
ADA	C	2	200	0	14
ADA	C	2	201	0	14
ADA	C	2	202	0	14
ADA	C	2	203	0	14
ADA	C	2	204	0	14
ADA	C	2	205	0	14
ADA	C	2	206	0	14
ADA	C	2	207	0	14
ADA	C	2	208	0	14
ADA	C	2	209	0	14
ADA	C	2	210	0	14
ADA	C	3	211	0	14
ADA	C	3	212	0	14
ADA	C	3	213	0	14
ADA	C	3	214	0	14
ADA	C	3	215	0	14
ADA	C	3	216	0	14
ADA	C	3	217	0	14
ADA	C	3	218	0	14
ADA	C	3	219	0	14
ADA	C	3	220	0	14
ADA	C	3	221	0	14
ADA	C	3	222	0	14
ADA	C	3	223	0	14
ADA	C	3	224	0	14
ADA	C	3	225	0	14
ADA	C	3	226	0	14
ADA	C	3	227	0	14
ADA	C	3	228	0	14
ADA	C	3	229	0	14
ADA	C	3	230	0	14
ADA	C	3	231	0	14
ADA	C	3	232	0	14
ADA	C	3	233	0	14
ADA	C	3	234	0	14
ADA	C	3	235	0	14
ADA	C	3	236	0	14
ADA	C	3	237	0	14
ADA	C	3	238	0	14
ADA	C	3	239	0	14
ADA	C	3	240	0	14
ADA	C	4	241	0	14
ADA	C	4	242	0	14
ADA	C	4	243	0	14
ADA	C	4	244	0	14
ADA	C	4	245	0	14
ADA	C	4	246	0	14
ADA	C	4	247	0	14
ADA	C	4	248	0	14
ADA	C	4	249	0	14
ADA	C	4	250	0	14
ADA	C	4	251	0	14
ADA	C	4	252	0	14
ADA	C	4	253	0	14
ADA	C	4	254	0	14
ADA	C	4	255	0	14
ADA	C	4	256	0	14
ADA	C	4	257	0	14
ADA	C	4	258	0	14
ADA	C	4	259	0	14
ADA	C	4	260	0	14
ADA	C	4	261	0	14
ADA	C	4	262	0	14
ADA	C	4	263	0	14
ADA	C	4	264	0	14
ADA	C	4	265	0	14
ADA	C	4	266	0	14
ADA	C	4	267	0	14
ADA	C	4	268	0	14
ADA	C	4	269	0	14
ADA	C	4	270	0	14
ADA	C	5	271	0	14
ADA	C	5	272	0	14
ADA	C	5	273	0	14
ADA	C	5	274	0	14
ADA	C	5	275	0	14
ADA	C	5	276	0	14
ADA	C	5	277	0	14
ADA	C	5	278	0	14
ADA	C	5	279	0	14
ADA	C	5	280	0	14
ADA	C	5	281	0	14
ADA	C	5	282	0	14
ADA	C	5	283	0	14
ADA	C	5	284	0	14
ADA	C	5	285	0	14
ADA	C	5	286	0	14
ADA	C	5	287	0	14
ADA	C	5	288	0	14
ADA	C	5	289	0	14
ADA	C	5	290	0	14
ADA	C	5	291	0	14
ADA	C	5	292	0	14
ADA	C	5	293	0	14
ADA	C	5	294	0	14
ADA	C	5	295	0	14
ADA	C	5	296	0	14
ADA	C	5	297	0	14
ADA	C	5	298	0	14
ADA	C	5	299	0	14
ADA	C	5	300	0	14
POL	A	1	301	1	3
POL	A	1	302	1	5
POL	A	1	303	1	7
POL	A	1	304	1	11
POL	A	1	305	1	12
POL	A	1	306	1	12
POL	A	1	307	0	14
POL	A	1	308	0	14
POL	A	1	309	0	14
POL	A	1	310	0	14
POL	A	1	311	0	14
POL	A	1	312	0	14
POL	A	1	313	0	14
POL	A	1	314	0	14
POL	A	1	315	0	14
POL	A	1	316	0	14
POL	A	1	317	0	14
POL	A	1	318	0	14
POL	A	1	319	0	14
POL	A	1	320	0	14
POL	A	1	321	0	14
POL	A	1	322	0	14
POL	A	1	323	0	14
POL	A	1	324	0	14
POL	A	1	325	0	14
POL	A	1	326	0	14
POL	A	1	327	0	14
POL	A	1	328	0	14
POL	A	1	329	0	14
POL	A	1	330	0	14
POL	A	2	331	0	14
POL	A	2	332	0	14
POL	A	2	333	0	14
POL	A	2	334	0	14
POL	A	2	335	0	14
POL	A	2	336	0	14
POL	A	2	337	0	14
POL	A	2	338	0	14
POL	A	2	339	0	14
POL	A	2	340	0	14
POL	A	2	341	0	14
POL	A	2	342	0	14
POL	A	2	343	0	14
POL	A	2	344	0	14
POL	A	2	345	0	14
POL	A	2	346	0	14
POL	A	2	347	0	14
POL	A	2	348	0	14
POL	A	2	349	0	14
POL	A	2	350	0	14
POL	A	2	351	0	14
POL	A	2	352	0	14
POL	A	2	353	0	14
POL	A	2	354	0	14
POL	A	2	355	0	14
POL	A	2	356	0	14
POL	A	2	357	0	14
POL	A	2	358	0	14
POL	A	2	359	0	14
POL	A	2	360	0	14
POL	A	3	361	0	14
POL	A	3	362	0	14
POL	A	3	363	0	14
POL	A	3	364	0	14
POL	A	3	365	0	14
POL	A	3	366	0	14
POL	A	3	367	0	14
POL	A	3	368	0	14
POL	A	3	369	0	14
POL	A	3	370	0	14
POL	A	3	371	0	14
POL	A	3	372	0	14
POL	A	3	373	0	14
POL	A	3	374	0	14
POL	A	3	375	0	14
POL	A	3	376	0	14
POL	A	3	377	0	14
POL	A	3	378	0	14
POL	A	3	379	0	14
POL	A	3	380	0	14
POL	A	3	381	0	14
POL	A	3	382	0	14
POL	A	3	383	0	14
POL	A	3	384	0	14
POL	A	3	385	0	14
POL	A	3	386	0	14
POL	A	3	387	0	14
POL	A	3	388	0	14
POL	A	3	389	0	14
POL	A	3	390	0	14
POL	A	4	391	0	14
POL	A	4	392	0	14
POL	A	4	393	0	14
POL	A	4	394	0	14
POL	A	4	395	0	14
POL	A	4	396	0	14
POL	A	4	397	0	14
POL	A	4	398	0	14
POL	A	4	399	0	14
POL	A	4	400	0	14
POL	A	4	401	0	14
POL	A	4	402	0	14
POL	A	4	403	0	14
POL	A	4	404	0	14
POL	A	4	405	0	14
POL	A	4	406	0	14
POL	A	4	407	0	14
POL	A	4	408	0	14
POL	A	4	409	0	14
POL	A	4	410	0	14
POL	A	4	411	0	14
POL	A	4	412	0	14
POL	A	4	413	0	14
POL	A	4	414	0	14
POL	A	4	415	0	14
POL	A	4	416	0	14
POL	A	4	417	0	14
POL	A	4	418	0	14
POL	A	4	419	0	14
POL	A	4	420	0	14
POL	A	5	421	0	14
POL	A	5	422	0	14
POL	A	5	423	0	14
POL	A	5	424	0	14
POL	A	5	425	0	14
POL	A	5	426	0	14
POL	A	5	427	0	14
POL	A	5	428	0	14
POL	A	5	429	0	14
POL	A	5	430	0	14
POL	A	5	431	0	14
POL	A	5	432	0	14
POL	A	5	433	0	14
POL	A	5	434	0	14
POL	A	5	435	0	14
POL	A	5	436	0	14
POL	A	5	437	0	14
POL	A	5	438	0	14
POL	A	5	439	0	14
POL	A	5	440	0	14
POL	A	5	441	0	14
POL	A	5	442	0	14
POL	A	5	443	0	14
POL	A	5	444	0	14
POL	A	5	445	0	14
POL	A	5	446	0	14
POL	A	5	447	0	14
POL	A	5	448	0	14
POL	A	5	449	0	14
POL	A	5	450	0	14
