# Supplementary material for: The microbiome and gene expression of honey bee workers are affected by a diet containing pollen substitutes
Source: PLoS One. 2023 May 19;18(5):e0286070. doi: 10.1371/journal.pone.0286070 (PMC10198554; doi:10.1371/journal.pone.0286070)
Supplement: S5 Table — Data from this table is relevant to Fig 6 and S8 Fig. (XLSX) [file pone.0286070.s016.xlsx]

## Sheet: Sheet1
S5 Table: Relative gene expression data from in vivo ± BGM experiment
			Figure 6				Figure S8
ID	Bin	Trial	Vg_hd	JHE_hd	Vg_Ab	JHE_Ab	INR1_hd	INR2_hd	INR1_ab	INR2_ab
DC_Ha	DC	1	-0.0755	-0.0477143	1.23386	1.23171	-0.797208	-0.563733	-0.345395	-0.636345
DC_Hb	DC	1	0.4595	0.0132857	0.577857	1.12171	-0.434795	-0.0999717	-0.3076	-0.0914984
DC_Hc	DC	1	1.1465	-0.237714	0.214857	-0.131286	0.567638	0.868915	-0.716822	-0.519133
DC_Hd	DC	1	-1.8325	-1.43171	-3.54314	-1.38929	0.600469	0.518135	0.302438	0.613251
DC_He	DC	1	-0.7615	-1.65371	1.08986	0.848714	-0.766044	-0.762272	-0.0963451	-0.373739
DC_Hf	DC	1	-0.7365	-1.47171	2.34586	0.788714	0.255991	-0.350957	0.145937	0.0712041
DC_Hg	DC	1	-1.2415	-2.24771	-0.522143	-5.86629	0.57395	0.389883	1.01779	0.93626
DC_Hh	DC	1	0.3305	1.78329	1.01086	1.45771
DC_Hi	DC	1	0.6575	1.15229	-2.57714	-1.01729
DC_Hj	DC	1	-0.4865	1.31929	-1.66114	0.402714
DC_Hk	DC	1	1.4965	1.17929	1.12486	0.476714
DC_Hl	DC	1	1.2155	1.28829	1.22886	1.50971
DC_Hm	DC	1	-0.0405	0.218286	-1.33114	-0.519286
DC_Hn	DC	1	-0.1315	0.136286	0.807857	1.08571
MD_Ha	MD	1	-3.1595	-1.98171	-1.31314	-2.33929	0.903667	-0.0146751	1.07591	1.31717
MD_Hb	MD	1	-1.2915	-1.85171	-0.340143	-0.688286	0.011252	-0.858437	0.581732	0.660412
MD_Hc	MD	1	1.6575	-0.518714	-0.390143	-0.222286	0.692722	0.758951	1.22828	0.994068
MD_Hd	MD	1	-1.4865	-2.21971	-1.48614	-1.94529	1.00456	0.900375	1.45463	1.23586
MD_He	MD	1	-1.2935	-1.30971	-3.49714	-4.33429	1.17303	0.523623	0.984028	0.280202
MD_Hf	MD	1	-2.2725	-1.56471	-1.51214	-2.13429	1.11636	0.454447	1.87658	0.935982
MD_Hg	MD	1	-0.8115	-0.687714	-0.123143	-0.0892857	0.573273	0.189886	2.30609	1.51089
MD_Hh	MD	1	-0.1005	-0.0367143	-0.319143	-0.505286
MD_Hi	MD	1	0.0635	0.182286	-1.02914	-0.339286
MD_Hj	MD	1	-0.4575	0.993286	2.25686	1.03371
MD_Hk	MD	1	-1.6715	-0.198714	-1.36414	-0.490286
MD_Hl	MD	1	1.2395	0.620286	0.817857	0.410714
MD_Hm	MD	1	0.2045	1.23629	-0.610143	-0.397286
MD_Hn	MD	1	-0.0005	1.33529	0.406857	0.264714
2_CV_Ha	CV	2	0.960286	0.130571	0.0275714	-0.458143
2_CV_Hb	CV	2	0.158286	-0.650429	1.57957	0.211857
2_CV_Hc	CV	2	-0.0307143	0.632571	1.15057	0.635857
2_CV_Hd	CV	2	-1.27071	-0.107429	-1.36243	-1.22314
2_CV_He	CV	2	0.522286	-0.0704286	-0.143429	0.774857
2_CV_Hf	CV	2	0.154286	0.299571	-0.794429	0.297857
2_CV_Hg	CV	2	-0.493714	-0.234429	-0.457429	-0.239143
2_DC_Ha	DC	2	1.37629	0.725571	4.74157	2.72786
2_DC_Hb	DC	2	0.372286	1.04657	4.04957	2.86786
2_DC_Hc	DC	2	0.989286	0.545571	2.91457	2.90886
2_DC_Hd	DC	2	0.495286	1.37057	1.96557	1.54186
2_DC_He	DC	2	0.910286	0.727571	1.28457	1.85586
2_DC_Hf	DC	2	1.23729	0.956571	0.715571	0.950857
2_DC_Hg	DC	2	0.187286	-0.0144286	4.63057	2.29286
2_MD_Ha	MD	2	-1.39371	-1.62143	0.264571	1.12886
2_MD_Hb	MD	2	-0.956714	-2.21543	0.490571	0.585857
2_MD_Hc	MD	2	-0.560714	-1.47743	2.59757	2.15386
2_MD_Hd	MD	2	0.181286	-0.721429	2.27257	1.73086
2_MD_He	MD	2	-1.07871	-0.730429	-0.936429	0.124857
2_MD_Hf	MD	2	-1.10671	-0.872429	-0.387429	-0.370143
2_MD_Hg	MD	2	0.808286	-1.21043	2.31557	1.13886
