# Supplementary material for: The microbiome and gene expression of honey bee workers are affected by a diet containing pollen substitutes
Source: PLoS One. 2023 May 19;18(5):e0286070. doi: 10.1371/journal.pone.0286070 (PMC10198554; doi:10.1371/journal.pone.0286070)
Supplement: S6 Table — Data from this table is relevant to Fig 5. (XLSX) [file pone.0286070.s017.xlsx]

## Sheet: Sheet1
S6 Table. Relative gene expression data from percent pollen in diet experiment. [log2 (-2^ddCt)]
used in Figure 5
		Heads		Abdomens
indiv	percent	Vg	JHE	Vg	JHE
100pol-a	100pol	0.596105	-1.06375	0.879748	0.143155
100pol-b	100pol	-0.756328	0.126992	1.19892	-1.7669
100pol-c	100pol	2.82064	0.404707	1.95734	1.95987
100pol-d	100pol	-0.0176073	0.880871	-2.36672	-0.826842
100pol-e	100pol	-0.391172	-1.05254	-0.247245	1.46167
100pol-f	100pol	-1.50366	1.49841	-0.814685	-0.0528485
100pol-g	100pol	-0.747979	-0.794682	-0.607347	-0.918108
50pol-a	50pol	-1.90585	1.07978	1.54134	-0.997606
50pol-b	50pol	-2.35739	-0.388359	-2.85849	-3.77293
50pol-c	50pol	-2.84596	-0.257088	-0.245953	3.94837
50pol-d	50pol	-1.09832	0.3756	-1.00764	-3.00323
50pol-e	50pol	-2.93565	-1.51933	-3.8102	-1.59663
50pol-f	50pol	-1.05966	-0.970397	-1.72209	-2.19126
50pol-g	50pol	-1.75838	-1.17114	-3.21963	-4.26051
25pol-a	25pol	-4.67702	-2.08758	-0.302665	-0.0945533
25pol-b	25pol	-1.10062	-1.03178	-1.46296	-1.67019
25pol-c	25pol	-2.29672	-0.869053	0.777705	-0.182985
25pol-d	25pol	-2.02799	-0.427641	2.20234	0.2596
25pol-e	25pol	-1.75009	-1.81023	-4.50033	-4.01395
25pol-f	25pol	-5.33372	-1.30687	-2.07941	-1.99844
25pol-g	25pol	-0.0215078	-1.78712	-2.18203	-1.42478
0pol-a	0pol	-2.70481	-1.45566	-8.13627	0.0507269
0pol-b	0pol	-5.02949	-1.2764	-6.81116	-1.86372
0pol-c	0pol	-1.68373	-0.545014	-4.75361	-3.48627
0pol-d	0pol	-3.05687	-1.67151	-5.01261	-4.8231
0pol-e	0pol	-3.25985	-2.17734	-5.79929	-1.69961
0pol-f	0pol	-2.11898	-2.90992	-4.34258	-3.23163
0pol-g	0pol	-3.27736	-2.3876	-2.41742	-3.5564
