# Supplementary material for: The microbiome and gene expression of honey bee workers are affected by a diet containing pollen substitutes
Source: PLoS One. 2023 May 19;18(5):e0286070. doi: 10.1371/journal.pone.0286070 (PMC10198554; doi:10.1371/journal.pone.0286070)
Supplement: S7 Table — Data from this table is relevant to Fig 7. (XLSX) [file pone.0286070.s018.xlsx]

## Sheet: Sheet1
S7 Table: CFU of Serratia marcesens strain KZ11 (KAN+) recovered from infected bee guts
Used in figure 7
Gut sample	condition	CFU/ml	total CFU/gut	log CFU/gut
1	1_pollen	0	0	0
2	1_pollen	0	0	0
3	1_pollen	0	0	0
4	1_pollen	0	0	0
5	1_pollen	0	0	0
6	1_pollen	0	0	0
7	1_pollen	113000	11300	4.053
8	1_pollen	20000	2000	3.301
9	1_pollen	0	0	0
10	1_pollen	0	0	0
11	1_pollen	0	0	0
12	1_pollen	667	66.7	1.82
13	1_pollen	0	0	0
14	1_pollen	0	0	0
15	1_pollen	43300	4330	3.637
16	2_expDiet	130000	13000	4.114
17	2_expDiet	0	0	0
18	2_expDiet	117000	11700	4.1
19	2_expDiet	0	0	0
20	2_expDiet	333000	33300	4.523
21	2_expDiet	26700	2670	3.426
22	2_expDiet	0	0	0
23	2_expDiet	10000	1000	3
24	2_expDiet	367000	36700	4.564
25	2_expDiet	0	0	0
26	2_expDiet	733000	73300	4.865
27	2_expDiet	833000	83300	4.921
28	2_expDiet	130000	13000	4.114
29	2_expDiet	0	0	0
30	2_expDiet	0	0	0
